# Supplementary material for: Transcriptome Analysis of Two Species of Jute in Response to Polyethylene Glycol (PEG)- induced Drought Stress
Source: Sci Rep. 2017 Nov 29;7:16565. doi: 10.1038/s41598-017-16812-5 (PMC5707433; doi:10.1038/s41598-017-16812-5)
Supplement: Supplementary file 2 — Supplementary file S1 [file 41598_2017_16812_MOESM2_ESM.xlsx]

## Sheet: Sheet3
group under drought stress vs. control	gene_id	drought stress_readcount	control_readcount	log2FoldChange	padj	NR Description	NT Description	KO Description	Swissprot Description	PFAM description	BP Description	MF Description	CC Description	KOG Description
GFD vs. GFC	c77804_g1	28.1521	1	4.81517	0.01564	hypothetical protein AMTR_s00028p00129850 [Amborella trichopoda]>gi|548852485|gb|ERN10593.1| hypothetical protein AMTR_s00028p00129850 [Amborella trichopoda]	Uncultured bacterium clone F5K2Q4C04JQMNZ 23S ribosomal RNA gene, partial sequence	--	--	--	--	--	--	--
GFD vs. GFC	c85862_g4	42.1912	0.9902	5.4131	0.0056525	Leucoanthocyanidin dioxygenase, putative [Theobroma cacao]>gi|508785058|gb|EOY32314.1| Leucoanthocyanidin dioxygenase, putative [Theobroma cacao]	Prunus persica hypothetical protein (PRUPE_ppa020537mg) mRNA, complete cds	--	Feruloyl CoA ortho-hydroxylase 2 OS=Arabidopsis thaliana GN=F6'H2 PE=1 SV=1	2OG-Fe(II) oxygenase superfamily	oxidation-reduction process	oxidoreductase activity	--	Iron/ascorbate family oxidoreductases
GFD vs. GFC	c88550_g1	86.7645	5.58348	3.9579	0.0024548	hypothetical protein AURANDRAFT_70813 [Aureococcus anophagefferens]>gi|323455379|gb|EGB11247.1| hypothetical protein AURANDRAFT_70813 [Aureococcus anophagefferens]	--	--	Tripeptidyl-peptidase 1 OS=Macaca fascicularis GN=TPP1 PE=2 SV=2	Pro-kumamolisin, activation domain//Subtilase family	proteolysis	serine-type peptidase activity//serine-type endopeptidase activity	--	--
GFD vs. GFC	c84588_g1	333.903	45.6985	2.8692	0.017985	Uncharacterized protein TCM_003328 [Theobroma cacao]>gi|508702220|gb|EOX94116.1| Uncharacterized protein TCM_003328 [Theobroma cacao]	Theobroma cacao Uncharacterized protein (TCM_003328) mRNA, complete cds	--	--	Picornavirus 2B protein	purine nucleobase metabolic process//proteolysis//RNA-protein covalent cross-linking	nucleotidyltransferase activity//structural molecule activity//nucleotide binding//RNA-directed RNA polymerase activity//hydrolase activity//peptidase activity//transferase activity//cysteine-type peptidase activity	virion//RNA-directed RNA polymerase complex	--
GFD vs. GFC	c80846_g1	5.33587	68.0852	-3.6735	0.02324	Glucan endo-1,3-beta-glucosidase [Theobroma cacao]>gi|508717227|gb|EOY09124.1| Glucan endo-1,3-beta-glucosidase [Theobroma cacao]	--	--	Glucan endo-1,3-beta-glucosidase OS=Glycine max PE=1 SV=1	Glycosyl hydrolases family 17	carbohydrate metabolic process	hydrolase activity, hydrolyzing O-glycosyl compounds	--	--
GFD vs. GFC	c71772_g1	4.44579	77.6487	-4.1264	0.0031598	Uncharacterized protein isoform 1 [Theobroma cacao]>gi|508722654|gb|EOY14551.1| Uncharacterized protein isoform 1 [Theobroma cacao]	--	--	--	Calreticulin family	protein folding	calcium ion binding//unfolded protein binding	endoplasmic reticulum	--
GFD vs. GFC	c76472_g3	6.56148	92.1748	-3.8123	0.003059	S-locus lectin protein kinase family protein, putative [Theobroma cacao]>gi|508781247|gb|EOY28503.1| S-locus lectin protein kinase family protein, putative [Theobroma cacao]	Theobroma cacao S-locus lectin protein kinase family protein, putative (TCM_030045) mRNA, complete cds	--	G-type lectin S-receptor-like serine/threonine-protein kinase At1g11410 OS=Arabidopsis thaliana GN=At1g11410 PE=3 SV=3	S-locus glycoprotein family	recognition of pollen	--	--	--
GFD vs. GFC	c52907_g1	2.04292	98.2161	-5.5873	7.15e-06	Calcium-dependent phosphotriesterase superfamily protein, putative [Theobroma cacao]>gi|508709602|gb|EOY01499.1| Calcium-dependent phosphotriesterase superfamily protein, putative [Theobroma cacao]	Theobroma cacao Calcium-dependent phosphotriesterase superfamily protein, putative (TCM_011369) mRNA, complete cds	--	Strictosidine synthase OS=Rauvolfia serpentina GN=STR1 PE=1 SV=1	Strictosidine synthase//NHL repeat//Arylesterase	indole biosynthetic process//terpenoid biosynthetic process//biosynthetic process	strictosidine synthase activity//protein binding//arylesterase activity	--	--
GFD vs. GFC	c82604_g2	18.036	127.98	-2.827	0.021576	Nucleotide/sugar transporter family protein isoform 1 [Theobroma cacao]>gi|508784862|gb|EOY32118.1| Nucleotide/sugar transporter family protein isoform 1 [Theobroma cacao]	Theobroma cacao Nucleotide/sugar transporter family protein isoform 1 (TCM_039627) mRNA, complete cds	solute carrier family 35, member E3	--	--	--	--	--	--
GFD vs. GFC	c90719_g1	9.852	132.023	-3.7442	0.046035	Fatty acid hydroxylase superfamily isoform 1 [Theobroma cacao]>gi|508705120|gb|EOX97016.1| Fatty acid hydroxylase superfamily isoform 1 [Theobroma cacao]	Theobroma cacao Fatty acid hydroxylase superfamily (TCM_006139) mRNA, complete cds	aldehyde decarbonylase	Protein ECERIFERUM 1 OS=Arabidopsis thaliana GN=CER1 PE=1 SV=1	Fatty acid hydroxylase superfamily	oxidation-reduction process//fatty acid biosynthetic process	oxidoreductase activity//iron ion binding	--	--
GFD vs. GFC	c81443_g1	11.7467	148.132	-3.6566	0.025452	GDSL-like Lipase/Acylhydrolase superfamily protein [Theobroma cacao]>gi|508701470|gb|EOX93366.1| GDSL-like Lipase/Acylhydrolase superfamily protein [Theobroma cacao]	Theobroma cacao GDSL-like Lipase/Acylhydrolase superfamily protein (TCM_002214) mRNA, complete cds	--	GDSL esterase/lipase At2g42990 OS=Arabidopsis thaliana GN=At2g42990 PE=2 SV=1	GDSL-like Lipase/Acylhydrolase	--	hydrolase activity, acting on ester bonds	--	--
GFD vs. GFC	c80014_g1	21.623	176.644	-3.0302	0.011599	unnamed protein product [Vitis vinifera]	PREDICTED: Citrus sinensis gibberellic acid methyltransferase 2-like (LOC102631417), mRNA	--	Gibberellic acid methyltransferase 2 OS=Arabidopsis thaliana GN=GAMT2 PE=1 SV=1	SAM dependent carboxyl methyltransferase	--	methyltransferase activity	--	--
GFD vs. GFC	c80299_g1	21.2754	183.082	-3.1052	0.0021099	GNS1/SUR4 membrane protein family, putative [Theobroma cacao]>gi|508705454|gb|EOX97350.1| GNS1/SUR4 membrane protein family, putative [Theobroma cacao]	Gossypium raimondii clone Gr10018194 3-ketoacyl-CoA synthase 12 (KCS12) gene, complete cds	--	Elongation of fatty acids protein 3-like OS=Arabidopsis thaliana GN=HOS3 PE=2 SV=1	Common central domain of tyrosinase//GNS1/SUR4 family	metabolic process	oxidoreductase activity	integral to membrane	Fatty acyl-CoA elongase/Polyunsaturated fatty acid specific elongation enzyme
GFD vs. GFC	c83125_g1	33.6348	220.886	-2.7153	0.01564	Uncharacterized protein TCM_022153 [Theobroma cacao]>gi|508715932|gb|EOY07829.1| Uncharacterized protein TCM_022153 [Theobroma cacao]	Theobroma cacao Myb domain protein 106 (TCM_018639) mRNA, complete cds	--	--	--	--	--	--	--
GFD vs. GFC	c81754_g2	45.3035	317.455	-2.8089	0.0042992	Cytochrome P450 71A1 [Theobroma cacao]>gi|508775020|gb|EOY22276.1| Cytochrome P450 71A1 [Theobroma cacao]	--	--	Cytochrome P450 71A1 OS=Persea americana GN=CYP71A1 PE=1 SV=2	Cytochrome P450	oxidation-reduction process	heme binding//oxidoreductase activity, acting on paired donors, with incorporation or reduction of molecular oxygen//iron ion binding	--	Cytochrome P450 CYP2 subfamily
GFD vs. GFC	c84145_g1	40.1943	355.222	-3.1437	0.00065562	3-ketoacyl-CoA synthase 12 [Theobroma cacao]>gi|508786910|gb|EOY34166.1| 3-ketoacyl-CoA synthase 12 [Theobroma cacao]	Theobroma cacao 3-ketoacyl-CoA synthase 12 (TCM_041922) mRNA, complete cds	--	3-ketoacyl-CoA synthase 12 OS=Arabidopsis thaliana GN=KCS12 PE=2 SV=1	Hydroxymethylglutaryl-coenzyme A synthase C terminal//3-Oxoacyl-[acyl-carrier-protein (ACP)] synthase III C terminal//3-Oxoacyl-[acyl-carrier-protein (ACP)] synthase III//FAE1/Type III polyketide synthase-like protein	cellular ketone body metabolic process//isoleucine catabolic process//acetyl-CoA metabolic process//isoprenoid biosynthetic process//valine catabolic process//lipid biosynthetic process//fatty acid biosynthetic process//acyl-carrier-protein biosynthetic process//leucine catabolic process	3-oxoacyl-[acyl-carrier-protein] synthase activity//hydroxymethylglutaryl-CoA synthase activity//transferase activity, transferring acyl groups other than amino-acyl groups	membrane//fatty acid synthase complex	--
GFD vs. GFC	c79983_g1	39.9651	355.745	-3.154	0.0082216	PREDICTED: MATE efflux family protein 9-like [Citrus sinensis]	PREDICTED: Vitis vinifera MATE efflux family protein 5-like (LOC100255994), mRNA	multidrug resistance protein, MATE family	MATE efflux family protein 9 OS=Arabidopsis thaliana GN=DTXL5 PE=2 SV=1	MatE	transmembrane transport//drug transmembrane transport//transport//drug transport	antiporter activity//drug transmembrane transporter activity	membrane	Uncharacterized membrane protein, predicted efflux pump
GFD vs. GFC	c83210_g1	46.8071	366.864	-2.9704	0.0015195	O-acyltransferase family protein [Theobroma cacao]>gi|508707552|gb|EOX99448.1| O-acyltransferase family protein [Theobroma cacao]	Theobroma cacao O-acyltransferase family protein (TCM_046721) mRNA, complete cds	--	O-acyltransferase WSD1 OS=Arabidopsis thaliana GN=WSD1 PE=2 SV=1	Wax ester synthase-like Acyl-CoA acyltransferase domain//Protein of unknown function (DUF1298)	acyl-carrier-protein biosynthetic process//glycerolipid metabolic process//glycerolipid biosynthetic process	diacylglycerol O-acyltransferase activity	--	--
GFD vs. GFC	c83338_g1	78.202	454.616	-2.5394	0.01564	Cytochrome P450 77A3 [Theobroma cacao]>gi|508727297|gb|EOY19194.1| Cytochrome P450 77A3 [Theobroma cacao]	Theobroma cacao Cytochrome P450 77A3 (TCM_044134) mRNA, complete cds	--	Cytochrome P450 77A3 OS=Glycine max GN=CYP77A3 PE=2 SV=1	Cytochrome P450	oxidation-reduction process	oxidoreductase activity, acting on paired donors, with incorporation or reduction of molecular oxygen//heme binding//iron ion binding	--	Cytochrome P450 CYP2 subfamily
GFD vs. GFC	c82951_g1	47.0061	455.487	-3.2765	0.0013606	Cytochrome P450, family 86, subfamily A, polypeptide 8 [Theobroma cacao]>gi|508777526|gb|EOY24782.1| Cytochrome P450, family 86, subfamily A, polypeptide 8 [Theobroma cacao]	Theobroma cacao Cytochrome P450, family 86, subfamily A, polypeptide 8 (TCM_016281) mRNA, complete cds	fatty acid omega-hydroxylase	Cytochrome P450 86A8 OS=Arabidopsis thaliana GN=CYP86A8 PE=2 SV=1	Cytochrome P450	oxidation-reduction process	oxidoreductase activity, acting on paired donors, with incorporation or reduction of molecular oxygen//heme binding//iron ion binding	--	Cytochrome P450 CYP4/CYP19/CYP26 subfamilies
GFD vs. GFC	c83191_g3	2715.52	611.223	2.1515	0.049781	Lipoxygenase isoform 1 [Theobroma cacao]>gi|508785248|gb|EOY32504.1| Lipoxygenase isoform 1 [Theobroma cacao]	Theobroma cacao Lipoxygenase isoform 1 (TCM_040462) mRNA, complete cds	lipoxygenase	Linoleate 13S-lipoxygenase 2-1, chloroplastic OS=Solanum tuberosum GN=LOX2.1 PE=1 SV=1	Lipoxygenase//PLAT/LH2 domain	oxidation-reduction process	metal ion binding//oxidoreductase activity, acting on single donors with incorporation of molecular oxygen, incorporation of two atoms of oxygen//protein binding	--	--
GFD vs. GFC	c90279_g1	101.817	639.181	-2.6502	0.0021099	Beta-galactosidase [Theobroma cacao]>gi|508724466|gb|EOY16363.1| Beta-galactosidase [Theobroma cacao]	Theobroma cacao Beta-galactosidase (TCM_035165) mRNA, complete cds	--	Beta-galactosidase 16 OS=Arabidopsis thaliana GN=BGAL16 PE=2 SV=2	Beta-galactosidase//Glycosyl hydrolases family 2, sugar binding domain//Galactose binding lectin domain	galactose metabolic process//carbohydrate metabolic process//glycerolipid metabolic process//glycosaminoglycan catabolic process//glycosphingolipid metabolic process	hydrolase activity, hydrolyzing O-glycosyl compounds//beta-galactosidase activity//carbohydrate binding	beta-galactosidase complex	Beta-galactosidase
GFD vs. GFC	c83751_g1	117.233	650.205	-2.4715	0.0056525	DNA glycosylase superfamily protein isoform 1 [Theobroma cacao]>gi|508722389|gb|EOY14286.1| DNA glycosylase superfamily protein isoform 1 [Theobroma cacao]	Theobroma cacao DNA glycosylase superfamily protein isoform 1 (TCM_033602) mRNA, complete cds	DNA-3-methyladenine glycosylase I	DNA-3-methyladenine glycosylase 1 OS=Escherichia coli (strain K12) GN=tag PE=1 SV=1	Methyladenine glycosylase	base-excision repair	DNA-3-methyladenine glycosylase activity	--	--
GFD vs. GFC	c90608_g2	95.737	669.371	-2.8057	0.0014038	Multidrug/pheromone exporter, MDR family, ABC transporter family isoform 1 [Theobroma cacao]>gi|508777886|gb|EOY25142.1| Multidrug/pheromone exporter, MDR family, ABC transporter family isoform 1 [Theobroma cacao]	Theobroma cacao Multidrug/pheromone exporter, MDR family, ABC transporter family isoform 1 (TCM_016555) mRNA, complete cds	ATP-binding cassette, subfamily B (MDR/TAP), member 1	ABC transporter B family member 2 OS=Arabidopsis thaliana GN=ABCB2 PE=1 SV=3	Molybdopterin guanine dinucleotide synthesis protein B//G-protein alpha subunit//ABC transporter transmembrane region//RFX DNA-binding domain//Gtr1/RagA G protein conserved region//Adenylylsulphate kinase//AAA domain (dynein-related subfamily)//AAA domain//Zeta toxin//Protein of unknown function, DUF258//ABC transporter	signal transduction//Mo-molybdopterin cofactor biosynthetic process//regulation of transcription, DNA-dependent//G-protein coupled receptor signaling pathway//transmembrane transport//purine nucleobase metabolic process//sulfate assimilation//transport	ATPase activity, coupled to transmembrane movement of substances//signal transducer activity//ATP binding//GTPase activity//adenylylsulfate kinase activity//G-protein beta/gamma-subunit complex binding//guanyl nucleotide binding//GTP binding//DNA binding//kinase activity//ATPase activity	integral to membrane	Multidrug/pheromone exporter, ABC superfamily
GFD vs. GFC	c86638_g1	87.8519	680.74	-2.954	0.00065562	Glucose-methanol-choline oxidoreductase family protein isoform 1 [Theobroma cacao]>gi|590677749|ref|XP_007040105.1| Glucose-methanol-choline oxidoreductase family protein isoform 1 [Theobroma cacao]>gi|590677752|ref|XP_007040106.1| Glucose-methanol-choline oxidoreductase family protein isoform 1 [Theobroma cacao]>gi|590677755|ref|XP_007040107.1| Glucose-methanol-choline oxidoreductase family prot…	Theobroma cacao Glucose-methanol-choline oxidoreductase family protein isoform 1 (TCM_016166) mRNA, complete cds	--	Protein HOTHEAD OS=Arabidopsis thaliana GN=HTH PE=1 SV=1	Pyridine nucleotide-disulphide oxidoreductase//Lycopene cyclase protein//GMC oxidoreductase//Pyridine nucleotide-disulphide oxidoreductase//GMC oxidoreductase//FAD dependent oxidoreductase	oxidation-reduction process//carotenoid biosynthetic process	oxidoreductase activity, acting on CH-OH group of donors//flavin adenine dinucleotide binding//oxidoreductase activity//oxidoreductase activity, acting on paired donors, with incorporation or reduction of molecular oxygen	--	--
GFD vs. GFC	c75463_g1	118.559	714.735	-2.5918	0.0026051	Plant invertase/pectin methylesterase inhibitor superfamily protein, putative [Theobroma cacao]>gi|508777195|gb|EOY24451.1| Plant invertase/pectin methylesterase inhibitor superfamily protein, putative [Theobroma cacao]	--	--	21 kDa protein OS=Daucus carota PE=2 SV=1	Uncharacterized protein family UPF0004//Plant invertase/pectin methylesterase inhibitor	RNA modification	enzyme inhibitor activity//4 iron, 4 sulfur cluster binding//catalytic activity	--	--
GFD vs. GFC	c82692_g1	57.3692	803.091	-3.8072	3.86e-07	GDSL-like Lipase/Acylhydrolase superfamily protein, putative isoform 2 [Theobroma cacao]>gi|508780855|gb|EOY28111.1| GDSL-like Lipase/Acylhydrolase superfamily protein, putative isoform 2 [Theobroma cacao]	Theobroma cacao GDSL-like Lipase/Acylhydrolase superfamily protein, putative isoform 2 (TCM_029770) mRNA, complete cds	--	GDSL esterase/lipase At5g45950 OS=Arabidopsis thaliana GN=At5g45950 PE=2 SV=1	GDSL-like Lipase/Acylhydrolase	--	hydrolase activity, acting on ester bonds	--	--
GFD vs. GFC	c79263_g1	133.629	932.127	-2.8023	0.0018678	NAD(P)-binding Rossmann-fold superfamily protein isoform 1 [Theobroma cacao]>gi|508715688|gb|EOY07585.1| NAD(P)-binding Rossmann-fold superfamily protein isoform 1 [Theobroma cacao]	Theobroma cacao Putativepod-specific dehydrogenase SAC25 isoform 2 (TCM_021980) mRNA, partial cds	--	Short-chain dehydrogenase TIC 32, chloroplastic OS=Arabidopsis thaliana GN=TIC32 PE=2 SV=1	short chain dehydrogenase//NAD dependent epimerase/dehydratase family	metabolic process	coenzyme binding//catalytic activity//oxidoreductase activity	--	Dehydrogenases with different specificities (related to short-chain alcohol dehydrogenases)
GFD vs. GFC	c70645_g1	144.563	954.602	-2.7232	0.011599	--	--	--	--	--	--	--	--	--
GFD vs. GFC	c75554_g2	7882.67	1033.56	2.9311	5.01e-05	lipid transfer protein precursor [Gossypium hirsutum]>gi|208427033|gb|ACI26698.1| lipid transfer protein [Gossypium hirsutum]>gi|403391439|gb|AFR43277.1| lipid transfer protein precursor [Gossypium hirsutum]	--	--	Non-specific lipid-transfer protein OS=Gossypium hirsutum PE=2 SV=1	Subtilisin inhibitor-like	lipid transport	lipid binding//serine-type endopeptidase inhibitor activity	--	--
GFD vs. GFC	c85245_g1	222.889	1087.65	-2.2868	0.025452	ABC-2 type transporter family protein isoform 1 [Theobroma cacao]>gi|508785474|gb|EOY32730.1| ABC-2 type transporter family protein isoform 1 [Theobroma cacao]	Theobroma cacao ABC-2 type transporter family protein isoform 1 (TCM_040754) mRNA, complete cds	--	ABC transporter G family member 15 OS=Arabidopsis thaliana GN=ABCG15 PE=2 SV=2	Phosphoribulokinase / Uridine kinase family//ABC-2 type transporter//Type II/IV secretion system protein//Archaeal ATPase//50S ribosome-binding GTPase//RNA helicase//ATPase family associated with various cellular activities (AAA)//AAA domain//NTPase//FtsK/SpoIIIE family//Small Multidrug Resistance protein//NB-ARC domain//Molybdopterin guanine dinucleotide synthesis protein B//ABC transporter//Ade…	viral transcription//Mo-molybdopterin cofactor biosynthetic process//transport//metabolic process	GTP binding//GTPase activity//ATP binding//nucleotide binding//ATPase activity//DNA binding//RNA binding//ADP binding//RNA helicase activity//kinase activity	integral to membrane//membrane	Transporter, ABC superfamily (Breast cancer resistance protein)
GFD vs. GFC	c86879_g1	301.368	1276.41	-2.0825	0.049681	Long-chain acyl-CoA synthetase 2 isoform 1 [Theobroma cacao]>gi|508705313|gb|EOX97209.1| Long-chain acyl-CoA synthetase 2 isoform 1 [Theobroma cacao]	Theobroma cacao Long-chain acyl-CoA synthetase 2 isoform 1 (TCM_006299) mRNA, complete cds	long-chain acyl-CoA synthetase	Long chain acyl-CoA synthetase 2 OS=Arabidopsis thaliana GN=LACS2 PE=2 SV=1	AMP-binding enzyme//Second Mitochondria-derived Activator of Caspases	apoptotic process//activation of cysteine-type endopeptidase activity involved in apoptotic process//metabolic process	catalytic activity	mitochondrion	Long-chain acyl-CoA synthetases (AMP-forming)
GFD vs. GFC	c84754_g3	256.507	1425.12	-2.474	0.0056525	Salicylate O-methyltransferase [Theobroma cacao]>gi|508699116|gb|EOX91012.1| Salicylate O-methyltransferase [Theobroma cacao]	Theobroma cacao S-adenosyl-L-methionine-dependent methyltransferases superfamily protein, putative isoform 1 (TCM_000328) mRNA, complete cds	--	Salicylate carboxymethyltransferase OS=Clarkia breweri GN=SAMT PE=1 SV=1	SAM dependent carboxyl methyltransferase	--	methyltransferase activity	--	--
GFD vs. GFC	c78421_g1	375.644	1547.19	-2.0422	0.047069	Xyloglucan endotransglucosylase/hydrolase 4 [Theobroma cacao]>gi|508711122|gb|EOY03019.1| Xyloglucan endotransglucosylase/hydrolase 4 [Theobroma cacao]	Theobroma cacao Xyloglucan endotransglucosylase/hydrolase 4 (TCM_017430) mRNA, complete cds	xyloglucan:xyloglucosyl transferase	Probable xyloglucan endotransglucosylase/hydrolase protein B OS=Phaseolus angularis GN=XTHB PE=2 SV=1	Glycosyl hydrolases family 16//Xyloglucan endo-transglycosylase (XET) C-terminus	carbohydrate metabolic process//cellular glucan metabolic process	xyloglucan:xyloglucosyl transferase activity//hydrolase activity, hydrolyzing O-glycosyl compounds	apoplast//cell wall	--
GFD vs. GFC	c79344_g1	402.307	2098.35	-2.3829	0.0061005	Expansin A5, ALPHA 1.4,EXP5,EXPA5 isoform 1 [Theobroma cacao]>gi|590613666|ref|XP_007022729.1| Expansin A5, ALPHA 1.4,EXP5,EXPA5 isoform 1 [Theobroma cacao]>gi|508722356|gb|EOY14253.1| Expansin A5, ALPHA 1.4,EXP5,EXPA5 isoform 1 [Theobroma cacao]>gi|508722357|gb|EOY14254.1| Expansin A5, ALPHA 1.4,EXP5,EXPA5 isoform 1 [Theobroma cacao]	Gossypium raimondii clone 8_4 alpha-expansin 3 (EXPA3) gene, partial cds	--	Expansin-A1 OS=Arabidopsis thaliana GN=EXPA1 PE=2 SV=1	--	--	--	--	--
GFD vs. GFC	c88866_g1	337.553	2215.66	-2.7145	0.0014038	GDSL-like Lipase/Acylhydrolase superfamily protein [Theobroma cacao]>gi|508779719|gb|EOY26975.1| GDSL-like Lipase/Acylhydrolase superfamily protein [Theobroma cacao]	Theobroma cacao GDSL-like Lipase/Acylhydrolase superfamily protein (TCM_028923) mRNA, complete cds	--	GDSL esterase/lipase APG OS=Arabidopsis thaliana GN=APG PE=1 SV=1	GDSL-like Lipase/Acylhydrolase//RNA helicase	--	RNA binding//hydrolase activity, acting on ester bonds//RNA helicase activity	--	--
GFD vs. GFC	c76714_g1	23189.7	4411.8	2.394	0.0037967	GA-stimulated transcript-like protein 1 [Gossypium hirsutum]	Theobroma cacao GAST-like gene product (TCM_034224) mRNA, complete cds	--	Snakin-2 OS=Solanum tuberosum GN=SN2 PE=1 SV=1	--	--	--	--	--
GFD vs. GFC	c80957_g2	613.578	4654.25	-2.9232	0.014225	GDSL-like Lipase/Acylhydrolase superfamily protein [Theobroma cacao]>gi|508718908|gb|EOY10805.1| GDSL-like Lipase/Acylhydrolase superfamily protein [Theobroma cacao]	Theobroma cacao GDSL-like Lipase/Acylhydrolase superfamily protein (TCM_026118) mRNA, complete cds	--	GDSL esterase/lipase At5g33370 OS=Arabidopsis thaliana GN=At5g33370 PE=2 SV=1	GDSL-like Lipase/Acylhydrolase//ADP-ribosyl cyclase	nicotinamide metabolic process//nicotinate nucleotide metabolic process	NAD+ nucleosidase activity//hydrolase activity, acting on ester bonds	--	--
GFD vs. GFC	c11347_g1	728.08	10167	-3.8036	2.63e-08	unnamed protein product [Vitis vinifera]	--	--	--	--	--	--	--	--
YYD vs. YYC	c68804_g1	28.0614	1	4.81051	0.036657	--	--	--	--	--	--	--	--	--
YYD vs. YYC	c68920_g1	45.9476	1	5.52192	0.00076733	--	--	--	--	--	--	--	--	--
YYD vs. YYC	c69090_g1	51.2839	1	5.68043	0.0002376	PREDICTED: histone H2A variant 1-like [Musa acuminata subsp. malaccensis]>gi|695002091|ref|XP_009419825.1| PREDICTED: histone H2A variant 1-like [Musa acuminata subsp. malaccensis]	PREDICTED: Chrysemys picta bellii histone H2A.V (LOC101939573), mRNA	histone H2A	Probable histone H2A variant 3 OS=Oryza sativa subsp. japonica GN=Os03g0743400 PE=2 SV=1	Core histone H2A/H2B/H3/H4	--	DNA binding	--	Histone 2A
YYD vs. YYC	c69451_g1	54.8652	1	5.77782	0.00010896	PREDICTED: 60S ribosomal protein L28-1-like [Setaria italica]	--	large subunit ribosomal protein L28e	60S ribosomal protein L28-2 OS=Arabidopsis thaliana GN=RPL28C PE=2 SV=1	--	--	--	--	60S ribosomal protein L28
YYD vs. YYC	c69602_g1	32.7599	1	5.03386	0.013971	--	--	--	--	ATP synthase, Delta/Epsilon chain, beta-sandwich domain	ATP synthesis coupled proton transport//proton transport//oxidative phosphorylation	proton-transporting ATP synthase activity, rotational mechanism//proton-transporting ATPase activity, rotational mechanism	proton-transporting ATP synthase complex//proton-transporting ATP synthase complex, catalytic core F(1)	--
YYD vs. YYC	c69694_g1	83.2808	1	6.37991	4.21e-06	predicted protein [Hordeum vulgare subsp. vulgare]	--	large subunit ribosomal protein L24e	60S ribosomal protein L24 OS=Rattus norvegicus GN=Rpl24 PE=2 SV=1	DDHD domain//Serine incorporator (Serinc)//Ydr279p protein family (RNase H2 complex component)//Neurotransmitter-gated ion-channel transmembrane region	ion transport	metal ion binding	membrane//nucleus	60s ribosomal protein L24
YYD vs. YYC	c70734_g1	71.1881	1	6.15357	0.00074676	hypothetical protein VOLCADRAFT_103521 [Volvox carteri f. nagariensis]>gi|300267056|gb|EFJ51241.1| hypothetical protein VOLCADRAFT_103521 [Volvox carteri f. nagariensis]	--	--	60S acidic ribosomal protein P1-B OS=Candida albicans GN=RPP1B PE=1 SV=1	--	--	--	intracellular	60s acidic ribosomal protein P1
YYD vs. YYC	c70748_g1	56.9856	1	5.83252	0.00024963	elongation factor EF-1 gamma subunit [Galdieria sulphuraria]>gi|452823585|gb|EME30594.1| elongation factor EF-1 gamma subunit [Galdieria sulphuraria]	--	elongation factor 1-gamma	Elongation factor 1-gamma OS=Drosophila melanogaster GN=Ef1gamma PE=2 SV=2	Elongation factor 1 gamma, conserved domain	regulation of translational elongation//translational elongation	translation elongation factor activity	ribosome	Translation elongation factor EF-1 gamma
YYD vs. YYC	c70889_g1	36.6322	1	5.19504	0.0058123	box H/ACA snoRNP component Nhp2p [Guillardia theta CCMP2712]>gi|428173639|gb|EKX42540.1| box H/ACA snoRNP component Nhp2p [Guillardia theta CCMP2712]	--	H/ACA ribonucleoprotein complex subunit 2	H/ACA ribonucleoprotein complex subunit 2 OS=Saccharomyces cerevisiae (strain ATCC 204508 / S288c) GN=NHP2 PE=1 SV=2	--	--	--	--	Box H/ACA snoRNP component, involved in ribosomal RNA pseudouridinylation
YYD vs. YYC	c71003_g1	103.072	1	6.68751	0.0020353	BnaC01g39890D [Brassica napus]	--	small subunit ribosomal protein S3Ae	40S ribosomal protein S3a OS=Chlamydomonas reinhardtii GN=CHLREDRAFT_168484 PE=1 SV=1	Partial alpha/beta-hydrolase lipase region//Ribosomal S3Ae family	translation//lipid metabolic process//ribosome biogenesis	structural constituent of ribosome	ribosome//intracellular	40S ribosomal protein S3A
YYD vs. YYC	c71544_g1	30.7491	1	4.94247	0.020454	--	--	--	--	--	--	--	--	--
YYD vs. YYC	c71710_g1	31.5637	1	4.98019	0.017648	--	--	--	--	--	--	--	--	--
YYD vs. YYC	c72060_g1	44.2956	1	5.46909	0.0011427	--	--	--	--	Outer membrane protein (OmpH-like)//TPR/MLP1/MLP2-like protein	protein import into nucleus	unfolded protein binding	--	--
YYD vs. YYC	c72466_g1	56.4787	1	5.81964	7.81e-05	--	--	--	--	Ependymin	cell-matrix adhesion	calcium ion binding	extracellular region	--
YYD vs. YYC	c72757_g1	60.1194	1	5.90976	3.56e-05	peroxiredoxin [Euglena gracilis]	PREDICTED: Pantholops hodgsonii peroxiredoxin 3 (PRDX3), transcript variant X2, mRNA	peroxiredoxin (alkyl hydroperoxide reductase subunit C)	Peroxiredoxin 1 OS=Drosophila melanogaster GN=Jafrac1 PE=1 SV=1	AhpC/TSA family//Redoxin//C-terminal domain of 1-Cys peroxiredoxin	oxidation-reduction process	peroxiredoxin activity//oxidoreductase activity//antioxidant activity	--	Alkyl hydroperoxide reductase, thiol specific antioxidant and related enzymes
YYD vs. YYC	c72879_g1	32.1994	1	5.00896	0.015694	lysozyme-like protein [Coccomyxa subellipsoidea C-169]>gi|384252715|gb|EIE26191.1| lysozyme-like protein [Coccomyxa subellipsoidea C-169]	--	lysozyme	Lysozyme OS=Bacillus phage PZA GN=15 PE=3 SV=1	Phage lysozyme	carbohydrate metabolic process//peptidoglycan catabolic process//cell wall macromolecule catabolic process	lysozyme activity	--	--
YYD vs. YYC	c73197_g1	27.341	1	4.77299	0.042605	serine/threonine-protein phosphatase PP1 [Aphanomyces invadans]>gi|574464583|gb|ETV91629.1| serine/threonine-protein phosphatase PP1 [Aphanomyces invadans]	Theobroma cacao Type one serine/threonine protein phosphatase 4 isoform 2 (TCM_042670) mRNA, partial cds	serine/threonine-protein phosphatase PP1 catalytic subunit	Serine/threonine-protein phosphatase PP1-beta OS=Caenorhabditis briggsae GN=gsp-2 PE=3 SV=1	Calcineurin-like phosphoesterase	--	hydrolase activity	--	Serine/threonine specific protein phosphatase PP1, catalytic subunit
YYD vs. YYC	c73262_g1	29.6439	1	4.88966	0.027128	hypothetical protein CHLNCDRAFT_36997 [Chlorella variabilis]>gi|307103822|gb|EFN52079.1| hypothetical protein CHLNCDRAFT_36997 [Chlorella variabilis]	--	ubiquinol-cytochrome c reductase iron-sulfur subunit	Cytochrome b-c1 complex subunit Rieske, mitochondrial OS=Saccharomyces cerevisiae (strain ATCC 204508 / S288c) GN=RIP1 PE=1 SV=1	NADH-ubiquinone oxidoreductase subunit b14.5b (NDUFC2)//Ubiquinol cytochrome reductase transmembrane region//Ribosomal L28 family//Rieske [2Fe-2S] domain	ribosome biogenesis//ubiquinone biosynthetic process//proton transport//oxidation-reduction process//oxidative phosphorylation//electron transport//mitochondrial electron transport, NADH to ubiquinone//sodium ion transport	NADH dehydrogenase (ubiquinone) activity//2 iron, 2 sulfur cluster binding//binding//ubiquinol-cytochrome-c reductase activity//oxidoreductase activity//structural constituent of ribosome	mitochondrial inner membrane//ribosome	Ubiquinol cytochrome c reductase, subunit RIP1
YYD vs. YYC	c73307_g1	39.4607	1	5.30234	0.0033088	cytochrome c reductase cytochrome c1 subunit [Cyanidioschyzon merolae strain 10D]>gi|449018384|dbj|BAM81786.1| cytochrome c reductase cytochrome c1 subunit [Cyanidioschyzon merolae strain 10D]	--	ubiquinol-cytochrome c reductase cytochrome c1 subunit	Cytochrome c1-2, heme protein, mitochondrial (Fragment) OS=Solanum tuberosum GN=CYCL PE=1 SV=1	SmpA / OmlA family//Cytochrome c//Cytochrome C oxidase, cbb3-type, subunit III//Cytochrome C1 family	electron transport	electron carrier activity//heme binding	outer membrane	Cytochrome c1
YYD vs. YYC	c73391_g1	144.707	1	7.177	8.23e-08	--	--	--	Countin-1 OS=Dictyostelium discoideum GN=ctnA PE=1 SV=1	Cytochrome oxidase c subunit VIII	proton transport//mitochondrial electron transport, cytochrome c to oxygen	cytochrome-c oxidase activity	respiratory chain complex IV	--
YYD vs. YYC	c73777_g1	28.752	1	4.84559	0.032337	--	--	--	--	--	--	--	--	--
YYD vs. YYC	c74034_g1	93.4856	1	6.54667	1.47e-07	--	--	--	--	--	--	--	--	--
YYD vs. YYC	c74165_g1	29.1431	1	4.86508	0.029969	S-Adenosylmethionine decarboxylase [Ectocarpus siliculosus]	--	S-adenosylmethionine decarboxylase	S-adenosylmethionine decarboxylase proenzyme OS=Dictyostelium discoideum GN=amd1 PE=3 SV=3	Adenosylmethionine decarboxylase//S-adenosylmethionine decarboxylase	arginine metabolic process//proline metabolic process//spermine biosynthetic process//spermidine biosynthetic process	adenosylmethionine decarboxylase activity	--	S-adenosylmethionine decarboxylase
YYD vs. YYC	c74223_g1	97.7492	1	6.61101	0.019251	--	--	--	--	NADH dehydrogenase [ubiquinone] 1 subunit C1, mitochondrial//Baculovirus polyhedron envelope protein, PEP, C terminus	--	structural molecule activity	viral capsid//viral envelope//mitochondrion//mitochondrial respiratory chain complex I	--
YYD vs. YYC	c74575_g1	30.2773	1	4.92017	0.023764	--	--	--	--	--	--	--	--	--
YYD vs. YYC	c74922_g1	90.3073	1	6.49677	1.19e-05	--	--	--	--	--	--	--	--	--
YYD vs. YYC	c74995_g1	29.4005	1	4.87777	0.028874	T-complex protein 1 [Saprolegnia parasitica CBS 223.65]	--	T-complex protein 1 subunit theta	T-complex protein 1 subunit theta OS=Dictyostelium discoideum GN=cct8 PE=3 SV=1	TCP-1/cpn60 chaperonin family	--	ATP binding	--	Chaperonin complex component, TCP-1 theta subunit (CCT8)
YYD vs. YYC	c75046_g1	26.4801	1	4.72684	0.048763	GPA1, alpha subunit of a heterotrimeric G-protein [Emiliania huxleyi CCMP1516]>gi|485649076|gb|EOD41982.1| GPA1, alpha subunit of a heterotrimeric G-protein [Emiliania huxleyi CCMP1516]	PREDICTED: Poecilia formosa guanine nucleotide binding protein (G protein), alpha inhibiting activity polypeptide 2 (gnai2), mRNA	guanine nucleotide-binding protein G(i) subunit alpha	Guanine nucleotide-binding protein G(t) subunit alpha-3 OS=Mus musculus GN=Gnat3 PE=1 SV=2	50S ribosome-binding GTPase//FtsK/SpoIIIE family//Miro-like protein//Gtr1/RagA G protein conserved region//G-protein alpha subunit//ADP-ribosylation factor family	small GTPase mediated signal transduction//signal transduction//G-protein coupled receptor signaling pathway	nucleotide binding//guanyl nucleotide binding//G-protein beta/gamma-subunit complex binding//GTP binding//DNA binding//GTPase activity//signal transducer activity//ATP binding	--	G-protein alpha subunit (small G protein superfamily)
YYD vs. YYC	c75407_g1	67.9705	1	6.08684	0.0045943	hypothetical protein GUITHDRAFT_64866 [Guillardia theta CCMP2712]>gi|428183934|gb|EKX52790.1| hypothetical protein GUITHDRAFT_64866 [Guillardia theta CCMP2712]	PREDICTED: Zea mays ATP synthase subunit beta, mitochondrial-like (LOC103651342), mRNA	F-type H+-transporting ATPase subunit beta	ATP synthase subunit beta, mitochondrial OS=Saccharomyces cerevisiae (strain ATCC 204508 / S288c) GN=ATP2 PE=1 SV=2	Myristoyl-CoA:protein N-myristoyltransferase, N-terminal domain//ATP synthase alpha/beta family, nucleotide-binding domain//ABC transporter//Protein of unknown function, DUF258//NB-ARC domain//ATP synthase alpha/beta family, beta-barrel domain	acyl-carrier-protein biosynthetic process//proton transport//ATP metabolic process	GTP binding//ATPase activity//GTPase activity//ATP binding//glycylpeptide N-tetradecanoyltransferase activity//ADP binding	--	F0F1-type ATP synthase, beta subunit
YYD vs. YYC	c75535_g1	26.9119	1	4.75017	0.047611	mitochondrial processing peptidase [Galdieria sulphuraria]>gi|452825595|gb|EME32591.1| mitochondrial processing peptidase [Galdieria sulphuraria]	--	--	Probable mitochondrial-processing peptidase subunit alpha OS=Schizosaccharomyces pombe (strain 972 / ATCC 24843) GN=mas2 PE=3 SV=2	--	--	--	--	Mitochondrial processing peptidase, alpha subunit
YYD vs. YYC	c75869_g1	26.6667	1	4.73697	0.048763	unnamed protein product [Albugo candida]	Meyerozyma guilliermondii ATCC 6260 hypothetical protein (PGUG_04349) partial mRNA	T-complex protein 1 subunit zeta	T-complex protein 1 subunit zeta OS=Mus musculus GN=Cct6a PE=1 SV=3	TCP-1/cpn60 chaperonin family//Aminotransferase class I and II	biosynthetic process	ATP binding//pyridoxal phosphate binding	--	Chaperonin complex component, TCP-1 zeta subunit (CCT6)
YYD vs. YYC	c75943_g1	62.1375	1	5.95739	4.57e-05	eukaryotic translation elongation factor 2 [Cyanidioschyzon merolae strain 10D]>gi|29539334|dbj|BAC67668.1| elongation factor-2 [Cyanidioschyzon merolae]>gi|449019584|dbj|BAM82986.1| eukaryotic translation elongation factor 2 [Cyanidioschyzon merolae strain 10D]	Naegleria gruberi translation elongation factor 2, mRNA	elongation factor 2	Elongation factor 2 OS=Dictyostelium discoideum GN=efbA PE=1 SV=2	Elongation factor Tu domain 2//50S ribosome-binding GTPase	primary metabolic process//organic substance metabolic process//cellular metabolic process	GTP binding//nucleotide binding	--	Elongation factor 2
YYD vs. YYC	c76143_g4	57.7741	1	5.85235	0.024947	Acidic endochitinase [Theobroma cacao]>gi|508776148|gb|EOY23404.1| Acidic endochitinase [Theobroma cacao]	Theobroma cacao Acidic endochitinase (TCM_015311) mRNA, complete cds	chitinase	Hevamine-A OS=Hevea brasiliensis PE=1 SV=2	Glycosyl hydrolases family 18	carbohydrate metabolic process	hydrolase activity, hydrolyzing O-glycosyl compounds	--	Chitinase
YYD vs. YYC	c76152_g1	34.8019	1	5.1211	0.0088656	--	--	--	--	Cytochrome c oxidase subunit III	--	heme-copper terminal oxidase activity	membrane	--
YYD vs. YYC	c76248_g1	43.0189	1	5.4269	0.0041004	PREDICTED: luminal-binding protein 5 [Cucumis melo]	Aedes aegypti clone AET-2544 heat shock cognate 70 mRNA, complete cds	heat shock 70kDa protein 5	Luminal-binding protein 5 OS=Nicotiana tabacum GN=BIP5 PE=2 SV=1	MreB/Mbl protein//Hydantoinase/oxoprolinase//FGGY family of carbohydrate kinases, C-terminal domain	cell morphogenesis//carbohydrate metabolic process	phosphotransferase activity, alcohol group as acceptor//hydrolase activity	--	Molecular chaperones GRP78/BiP/KAR2, HSP70 superfamily
YYD vs. YYC	c76358_g1	51.2248	1	5.67877	0.00051491	--	--	--	--	--	--	--	--	--
YYD vs. YYC	c76405_g1	27.423	1	4.77732	0.043161	hypothetical protein EMIHUDRAFT_41742, partial [Emiliania huxleyi CCMP1516]>gi|485641606|gb|EOD35749.1| hypothetical protein EMIHUDRAFT_41742, partial [Emiliania huxleyi CCMP1516]	--	gelsolin	Severin OS=Dictyostelium discoideum GN=sevA PE=1 SV=1	--	--	--	--	Cytoskeletal regulator Flightless-I (contains leucine-rich and gelsolin repeats)
YYD vs. YYC	c76701_g2	39.0277	1	5.28643	0.0034164	unnamed protein product [Blastocystis hominis]	--	upstream-binding transcription factor	High mobility group-T protein OS=Oncorhynchus mykiss PE=2 SV=2	CHDNT (NUC034) domain//Bacterial extracellular solute-binding protein, family 7	regulation of transcription, DNA-dependent//transport	zinc ion binding//ATP binding//hydrolase activity, acting on acid anhydrides, in phosphorus-containing anhydrides//DNA binding	nucleus//outer membrane-bounded periplasmic space	HMG box-containing protein
YYD vs. YYC	c76878_g1	48.9005	1	5.61178	0.00040261	hypothetical protein SELMODRAFT_166544 [Selaginella moellendorffii]>gi|300168103|gb|EFJ34707.1| hypothetical protein SELMODRAFT_166544 [Selaginella moellendorffii]	--	solute carrier family 25 (mitochondrial phosphate transporter), member 3	Mitochondrial phosphate carrier protein 3, mitochondrial OS=Arabidopsis thaliana GN=MPT3 PE=1 SV=1	Arsenical pump membrane protein	arsenite transport	arsenite transmembrane transporter activity	membrane//integral to membrane//cytoplasmic part//cell periphery//intracellular membrane-bounded organelle	Mitochondrial phosphate carrier protein
YYD vs. YYC	c77042_g1	29.1577	1	4.8658	0.030658	hypothetical protein CHLNCDRAFT_58586 [Chlorella variabilis]>gi|307104909|gb|EFN53160.1| hypothetical protein CHLNCDRAFT_58586 [Chlorella variabilis]	--	E3 ubiquitin-protein ligase HECTD1	E3 ubiquitin-protein ligase HECTD1 OS=Homo sapiens GN=HECTD1 PE=1 SV=3	Occlusion-derived virus envelope protein E25//BTB/POZ domain	--	protein binding	host cell nucleus//viral envelope	Proteins containing BTB/POZ and Kelch domains, involved in regulatory/signal transduction processes
YYD vs. YYC	c77068_g1	28.2498	1	4.82017	0.037692	hypothetical protein H257_03109 [Aphanomyces astaci]	--	protein phosphatase 2C homolog 2/3	Probable protein phosphatase 2C T23F11.1 OS=Caenorhabditis elegans GN=ppm-2 PE=3 SV=2	Protein phosphatase 2C	--	catalytic activity	--	Serine/threonine protein phosphatase
YYD vs. YYC	c77069_g1	38.0915	1	5.2514	0.021599	--	--	--	--	--	--	--	--	--
YYD vs. YYC	c77126_g1	36.4624	1	5.18834	0.0061397	unnamed protein product [Vitis vinifera]	--	cullin-associated NEDD8-dissociated protein 1	Cullin-associated NEDD8-dissociated protein 1 OS=Homo sapiens GN=CAND1 PE=1 SV=2	UME (NUC010) domain//Aspartate/ornithine carbamoyltransferase, carbamoyl-P binding domain//Ku C terminal domain like	cellular amino acid metabolic process//serine family amino acid metabolic process//phosphorylation	protein serine/threonine kinase activity//hydrolase activity, acting on acid anhydrides//carboxyl- or carbamoyltransferase activity	--	TATA-binding protein-interacting protein
YYD vs. YYC	c77167_g1	46.5817	1	5.54169	0.00065482	predicted protein [Physcomitrella patens]>gi|462139|sp|P34923.1|G3PC_PHYPA RecName: Full=Glyceraldehyde-3-phosphate dehydrogenase, cytosolic [Physcomitrella patens]>gi|296131|emb|CAA51071.1| glyceraldehyde 3-phosphate dehydrogenase (phosphorylating) [Physcomitrella patens]>gi|162665365|gb|EDQ52052.1| predicted protein [Physcomitrella patens]	Medicago truncatula Glyceraldehyde 3-phosphate dehydrogenase (MTR_3g085850) mRNA, complete cds	glyceraldehyde 3-phosphate dehydrogenase	Glyceraldehyde-3-phosphate dehydrogenase OS=Dictyostelium discoideum GN=gpdA PE=1 SV=2	Glyceraldehyde 3-phosphate dehydrogenase, C-terminal domain//D-isomer specific 2-hydroxyacid dehydrogenase, NAD binding domain//Glyceraldehyde 3-phosphate dehydrogenase, NAD binding domain//Dihydrodipicolinate reductase, N-terminus	lysine biosynthetic process via diaminopimelate//oxidation-reduction process//lysine biosynthetic process//glycolysis//gluconeogenesis	oxidoreductase activity, acting on the aldehyde or oxo group of donors, NAD or NADP as acceptor//glyceraldehyde-3-phosphate dehydrogenase (NAD+) (phosphorylating) activity//NAD binding//4-hydroxy-tetrahydrodipicolinate reductase//NADP binding	cytoplasm	Glyceraldehyde 3-phosphate dehydrogenase
YYD vs. YYC	c77168_g1	28.8899	1	4.85249	0.032464	catalase [Nannochloropsis gaditana]	Naegleria gruberi catalase, mRNA	catalase	Catalase-A OS=Dictyostelium discoideum GN=catA PE=2 SV=2	Catalase	tryptophan metabolic process//oxidation-reduction process//methane metabolic process//response to oxidative stress//peroxidase reaction	heme binding//catalase activity	--	Catalase
YYD vs. YYC	c77188_g1	43.0712	1	5.42865	0.0062206	PEBP family protein [Theobroma cacao]>gi|508775875|gb|EOY23131.1| PEBP family protein [Theobroma cacao]	Ricinus communis phosphatidylethanolamine-binding protein, putative, mRNA	--	CEN-like protein 1 OS=Nicotiana tabacum GN=CET1 PE=2 SV=1	--	--	--	--	Phosphatidylethanolamine binding protein
YYD vs. YYC	c77309_g1	53.4616	1	5.74043	0.00014581	AGC protein kinase [Aphanomyces invadans]>gi|574482531|gb|ETW09522.1| AGC protein kinase [Aphanomyces invadans]	Naegleria gruberi hypothetical protein, mRNA	RAC serine/threonine-protein kinase	RAC family serine/threonine-protein kinase homolog OS=Dictyostelium discoideum GN=pkbA PE=1 SV=1	Protein tyrosine kinase//Protein kinase domain//Lipopolysaccharide kinase (Kdo/WaaP) family//Meiotic cell cortex C-terminal pleckstrin homology//Protein kinase C terminal domain	phosphorylation//serine family amino acid metabolic process//cortical protein anchoring//protein phosphorylation	ATP binding//phosphotransferase activity, alcohol group as acceptor//phospholipid binding//protein kinase activity//protein serine/threonine kinase activity//protein binding	cell cortex//membrane	Ribosomal protein S6 kinase and related proteins
YYD vs. YYC	c77321_g1	28.3923	1	4.82743	0.034877	hypothetical protein SDRG_03657 [Saprolegnia diclina VS20]>gi|530741213|gb|EQC39455.1| hypothetical protein SDRG_03657 [Saprolegnia diclina VS20]	--	DnaJ homolog subfamily A member 2	DnaJ homolog subfamily A member 2 OS=Bos taurus GN=DNAJA2 PE=2 SV=1	Hydrogenase expression/synthesis hypA family//Spore Coat Protein X and V domain//DnaJ central domain//BAR domain	cellular protein modification process//sporulation resulting in formation of a cellular spore	protein binding//unfolded protein binding//heat shock protein binding//nickel cation binding	cytoplasm//spore wall	Molecular chaperone (DnaJ superfamily)
YYD vs. YYC	c77366_g1	27.2167	1	4.76642	0.04517	PREDICTED: actin-related protein 2/3 complex subunit 1A-like [Brassica rapa]	--	actin related protein 2/3 complex, subunit 1A/1B	Actin-related protein 2/3 complex subunit 1A OS=Mus musculus GN=Arpc1a PE=1 SV=1	Dipeptidyl peptidase IV (DPP IV) N-terminal region//Glycine cleavage system P-protein//WD domain, G-beta repeat//Ribosomal protein L31	glycine catabolic process//proteolysis//translation//L-serine metabolic process//ribosome biogenesis//oxidation-reduction process//glycine metabolic process//threonine metabolic process	glycine dehydrogenase (decarboxylating) activity//protein binding//structural constituent of ribosome	ribosome//intracellular	Actin-related protein Arp2/3 complex, subunit ARPC1/p41-ARC
YYD vs. YYC	c77491_g1	28.9574	1	4.85586	0.032311	chloroplast enolase, partial [Euglena gracilis]	--	enolase	Enolase OS=Idiomarina loihiensis (strain ATCC BAA-735 / DSM 15497 / L2-TR) GN=eno PE=3 SV=1	Enolase, N-terminal domain//Enolase, C-terminal TIM barrel domain	gluconeogenesis//glycolysis//tryptophan biosynthetic process//L-phenylalanine biosynthetic process//tyrosine biosynthetic process	phosphopyruvate hydratase activity//magnesium ion binding	phosphopyruvate hydratase complex	Enolase
YYD vs. YYC	c77621_g1	60.1563	1	5.91064	0.00031979	predicted protein [Physcomitrella patens]>gi|162666600|gb|EDQ53250.1| predicted protein [Physcomitrella patens]	--	cathepsin F	Cysteine proteinase 1 OS=Dictyostelium discoideum GN=cprA PE=1 SV=2	Papain family cysteine protease//Peptidase C1-like family	proteolysis	cysteine-type endopeptidase activity//cysteine-type peptidase activity	--	Cysteine proteinase Cathepsin L
YYD vs. YYC	c77809_g1	40.6607	1	5.34556	0.002524	--	--	--	--	KinB-signalling pathway activation in sporulation//Calcium-activated potassium channel, beta subunit//Adenylate cyclase associated (CAP) N terminal	potassium ion transport//cytoskeleton organization//positive regulation of sporulation resulting in formation of a cellular spore	calcium-activated potassium channel activity//actin binding	membrane	--
YYD vs. YYC	c77926_g3	34.6229	1	5.11365	0.0095613	predicted protein [Physcomitrella patens]>gi|168040502|ref|XP_001772733.1| predicted protein [Physcomitrella patens]>gi|162675957|gb|EDQ62446.1| predicted protein [Physcomitrella patens]>gi|162675958|gb|EDQ62447.1| predicted protein [Physcomitrella patens]	Fusarium pseudograminearum CS3096 hypothetical protein partial mRNA	large subunit ribosomal protein L3e	60S ribosomal protein L3 OS=Neosartorya fumigata (strain ATCC MYA-4609 / Af293 / CBS 101355 / FGSC A1100) GN=rpl3 PE=1 SV=2	Ribosomal protein L3	ribosome biogenesis//translation	structural constituent of ribosome	ribosome//intracellular	60S ribosomal protein L3 and related proteins
YYD vs. YYC	c77976_g2	35.4907	1	5.14937	0.0076165	ras protein let-60 [Phytophthora infestans T30-4]>gi|301118482|ref|XP_002906969.1| ras protein let-60 [Phytophthora infestans T30-4]>gi|262094999|gb|EEY53051.1| ras protein let-60 [Phytophthora infestans T30-4]>gi|262108318|gb|EEY66370.1| ras protein let-60 [Phytophthora infestans T30-4]	--	Ras-related protein Rap-1A	Ras-related protein Rap-1 OS=Caenorhabditis elegans GN=rap-1 PE=3 SV=1	ADP-ribosylation factor family//Ras family//G-protein alpha subunit//Miro-like protein//Chlamydia cysteine-rich outer membrane protein 3//Protein of unknown function, DUF258//50S ribosome-binding GTPase	G-protein coupled receptor signaling pathway//signal transduction//small GTPase mediated signal transduction	signal transducer activity//GTPase activity//extracellular matrix structural constituent//GTP binding//G-protein beta/gamma-subunit complex binding//guanyl nucleotide binding//nucleotide binding	proteinaceous extracellular matrix	Ras-related GTPase
YYD vs. YYC	c78117_g1	27.8812	1	4.80122	0.039646	hypothetical protein GUITHDRAFT_64806 [Guillardia theta CCMP2712]>gi|428184211|gb|EKX53067.1| hypothetical protein GUITHDRAFT_64806 [Guillardia theta CCMP2712]	Lodderomyces elongisporus NRRL YB-4239 aldehyde dehydrogenase, mitochondrial precursor (LELG_01093) partial mRNA	aldehyde dehydrogenase (NAD+)	Aldehyde dehydrogenase X, mitochondrial OS=Mus musculus GN=Aldh1b1 PE=1 SV=1	Acyl-CoA reductase (LuxC)//Maf1 regulator//Aldehyde dehydrogenase family	metabolic process//negative regulation of transcription from RNA polymerase III promoter//bioluminescence//electron transport//oxidation-reduction process	acyl-CoA dehydrogenase activity//oxidoreductase activity	--	Aldehyde dehydrogenase
YYD vs. YYC	c78258_g1	42.2817	1	5.40196	0.0017297	Translation elongation factor EF-Tu, mitochondrial [Chondrus crispus]>gi|507115796|emb|CDF39226.1| Translation elongation factor EF-Tu, mitochondrial [Chondrus crispus]	Candida albicans SC5314 hypothetical protein (TUF1) mRNA, complete cds >gnl|BL_ORD_ID|2806464 Candida albicans SC5314 hypothetical protein (TUF1) mRNA, complete cds	elongation factor Tu	Elongation factor Tu OS=Granulibacter bethesdensis (strain ATCC BAA-1260 / CGDNIH1) GN=tuf PE=3 SV=1	Miro-like protein//Ethanolamine utilisation - propanediol utilisation//50S ribosome-binding GTPase//Elongation factor Tu domain 2	small GTPase mediated signal transduction//cellular biogenic amine metabolic process	ATP binding//GTP binding	--	Mitochondrial translation elongation factor Tu
YYD vs. YYC	c78336_g1	26.7093	1	4.73927	0.048572	hypothetical protein EMIHUDRAFT_444048 [Emiliania huxleyi CCMP1516]>gi|485628059|gb|EOD23584.1| hypothetical protein EMIHUDRAFT_444048 [Emiliania huxleyi CCMP1516]	Caenorhabditis briggsae Hypothetical protein CBG21051 (CBG21051) mRNA, complete cds	pyruvate dehydrogenase E1 component beta subunit	Pyruvate dehydrogenase E1 component subunit beta-1, mitochondrial OS=Arabidopsis thaliana GN=PDH2 PE=1 SV=2	Transketolase, C-terminal domain	metabolic process	catalytic activity	--	Pyruvate dehydrogenase E1, beta subunit
YYD vs. YYC	c78512_g1	199.441	1	7.63982	4.46e-07	hypothetical protein GUITHDRAFT_77190 [Guillardia theta CCMP2712]>gi|428169555|gb|EKX38488.1| hypothetical protein GUITHDRAFT_77190 [Guillardia theta CCMP2712]	Candida orthopsilosis Co 90-125 Sam2 S-adenosylmethionine synthetase (CORT_0A07320) mRNA, complete cds	S-adenosylmethionine synthetase	S-adenosylmethionine synthase OS=Dictyostelium discoideum GN=metK PE=1 SV=1	SHS2 domain inserted in FTSA//S-adenosylmethionine synthetase, central domain//S-adenosylmethionine synthetase, C-terminal domain//Curlin associated repeat//S-adenosylmethionine synthetase, N-terminal domain	S-adenosylmethionine biosynthetic process//methionine metabolic process//cell cycle//cell adhesion	methionine adenosyltransferase activity//protein binding	pilus	S-adenosylmethionine synthetase
YYD vs. YYC	c78562_g1	43.2229	1	5.43372	0.0014251	citrate (Si)-synthase [Saprolegnia parasitica CBS 223.65]	Mayetiola destructor citrate synthase (cs) mRNA, complete cds	citrate synthase	Citrate synthase, mitochondrial OS=Dictyostelium discoideum GN=cs PE=3 SV=1	Citrate synthase	--	transferase activity, transferring acyl groups, acyl groups converted into alkyl on transfer	--	Citrate synthase
YYD vs. YYC	c78832_g1	64.9312	1	6.02084	1.21e-05	PREDICTED: adenylyl cyclase-associated protein 2-like [Solanum lycopersicum]	--	adenylyl cyclase-associated protein	Adenylyl cyclase-associated protein 2 OS=Mus musculus GN=Cap2 PE=1 SV=1	Adenylate cyclase associated (CAP) N terminal//WH2 motif//Adenylate cyclase associated (CAP) C terminal	cytoskeleton organization	actin binding	--	Adenylate cyclase-associated protein (CAP/Srv2p)
YYD vs. YYC	c78920_g1	62.524	1	5.96634	2.09e-05	hypothetical protein GUITHDRAFT_160455 [Guillardia theta CCMP2712]>gi|428186558|gb|EKX55408.1| hypothetical protein GUITHDRAFT_160455 [Guillardia theta CCMP2712]	--	--	Extracellular exo-alpha-L-arabinofuranosidase OS=Streptomyces coelicolor (strain ATCC BAA-471 / A3(2) / M145) GN=abfB PE=1 SV=1	--	--	--	--	--
YYD vs. YYC	c78969_g1	60.7895	1	5.92575	0.0028328	predicted protein [Hordeum vulgare subsp. vulgare]	--	--	Prosaposin OS=Bos taurus GN=PSAP PE=1 SV=3	Saposin-like type B, region 1//Acetokinase family	metabolic process//phosphorylation//lipid metabolic process	phosphotransferase activity, carboxyl group as acceptor//kinase activity	intracellular	Prosaposin
YYD vs. YYC	c78971_g1	36.9332	1	5.20685	0.0055365	hypothetical protein PHYSODRAFT_545625 [Phytophthora sojae]>gi|348676284|gb|EGZ16102.1| hypothetical protein PHYSODRAFT_545625 [Phytophthora sojae]	--	mitochondrial-processing peptidase subunit beta	Probable mitochondrial-processing peptidase subunit beta OS=Arabidopsis thaliana GN=At3g02090 PE=2 SV=2	--	--	--	--	Mitochondrial processing peptidase, beta subunit, and related enzymes (insulinase superfamily)
YYD vs. YYC	c78990_g1	30.8499	1	4.9472	0.020694	vacuolar H+-ATPase V1 sector, subunit B [Emiliania huxleyi CCMP1516]>gi|551602413|ref|XP_005782781.1| hypothetical protein EMIHUDRAFT_442547 [Emiliania huxleyi CCMP1516]>gi|485630675|gb|EOD25891.1| vacuolar H+-ATPase V1 sector, subunit B [Emiliania huxleyi CCMP1516]>gi|485635702|gb|EOD30352.1| hypothetical protein EMIHUDRAFT_442547 [Emiliania huxleyi CCMP1516]	Naegleria gruberi vacuolar ATP synthase subunit B, mRNA	V-type H+-transporting ATPase subunit B	V-type proton ATPase subunit B OS=Manduca sexta GN=VHA55 PE=2 SV=1	ATP synthase alpha/beta family, beta-barrel domain//ATP synthase alpha/beta chain, C terminal domain//ATP synthase alpha/beta family, nucleotide-binding domain	proton transport//ATP hydrolysis coupled proton transport//ATP metabolic process	ATP binding//hydrolase activity, acting on acid anhydrides, catalyzing transmembrane movement of substances	proton-transporting two-sector ATPase complex, catalytic domain	Vacuolar H+-ATPase V1 sector, subunit B
YYD vs. YYC	c79101_g1	51.6502	1	5.6907	0.00021999	gdp-d-mannose 4,6-dehydratase [Thalassiosira pseudonana CCMP1335]>gi|220973924|gb|EED92254.1| gdp-d-mannose 4,6-dehydratase [Thalassiosira pseudonana CCMP1335]	Naegleria gruberi GDP-mannose 4,6 dehydratase, mRNA	GDPmannose 4,6-dehydratase	GDP-mannose 4,6 dehydratase OS=Drosophila melanogaster GN=Gmd PE=1 SV=2	NAD dependent epimerase/dehydratase family//Ubiquitin-specific peptidase-like, SUMO isopeptidase	fructose metabolic process//GDP-mannose metabolic process//GDP-mannose biosynthetic process//galactose metabolic process	SUMO-specific isopeptidase activity//catalytic activity//SUMO binding//coenzyme binding//GDP-mannose 4,6-dehydratase activity//nucleotide binding	intracellular	Putative NAD+-dependent epimerases
YYD vs. YYC	c79179_g1	77.476	1	6.27568	6.7e-05	predicted protein [Bathycoccus prasinos]>gi|412986706|emb|CCO15132.1| predicted protein [Bathycoccus prasinos]	Absidia idahoensis var. thermophila genome assembly Lramosa_hybrid_454_Illumina ,scaffold SCAF1	rRNA 2'-O-methyltransferase fibrillarin	Probable mediator of RNA polymerase II transcription subunit 36b OS=Arabidopsis thaliana GN=MED36B PE=1 SV=1	tRNA methyltransferase complex GCD14 subunit//Fibrillarin	rRNA processing//tRNA methylation//RNA modification//tRNA processing	methyltransferase activity//RNA binding//tRNA (adenine-N1-)-methyltransferase activity	tRNA (m1A) methyltransferase complex	Fibrillarin and related nucleolar RNA-binding proteins
YYD vs. YYC	c79202_g1	26.8383	1	4.74622	0.048	--	--	--	--	Kappa casein//Gas vesicle protein K//Dolichyl-phosphate-mannose-protein mannosyltransferase	gas vesicle organization//protein O-linked glycosylation	mannosyltransferase activity	alpha-1,6-mannosyltransferase complex//extracellular region//membrane	--
YYD vs. YYC	c79227_g1	34.7958	1	5.12084	0.0088656	hypothetical protein GUITHDRAFT_82868 [Guillardia theta CCMP2712]>gi|428162566|gb|EKX31697.1| hypothetical protein GUITHDRAFT_82868 [Guillardia theta CCMP2712]	--	--	Lipopolysaccharide biosynthesis protein RfbH OS=Salmonella typhimurium (strain LT2 / SGSC1412 / ATCC 700720) GN=rfbH PE=3 SV=1	Beta-eliminating lyase	cellular amino acid metabolic process	lyase activity	--	--
YYD vs. YYC	c79336_g1	99.1841	1	6.63204	7.86e-06	hypothetical protein EMIHUDRAFT_449489 [Emiliania huxleyi CCMP1516]>gi|485637562|gb|EOD32048.1| hypothetical protein EMIHUDRAFT_449489 [Emiliania huxleyi CCMP1516]	Naegleria gruberi hypothetical protein, mRNA	--	Protein DD3-3 OS=Dictyostelium discoideum GN=DD3-3 PE=2 SV=1	--	--	--	--	--
YYD vs. YYC	c79341_g1	36.5974	1	5.19367	0.0060198	endochitinase [Brassica rapa subsp. chinensis]	--	chitinase	Acidic endochitinase SP2 OS=Beta vulgaris GN=SP2 PE=1 SV=1	Chitinase class I	chitin catabolic process//cell wall macromolecule catabolic process	chitinase activity	--	--
YYD vs. YYC	c79369_g1	128.092	1	7.00104	4.27e-07	histone H3, expressed [Triticum aestivum]>gi|326487534|dbj|BAJ89751.1| predicted protein [Hordeum vulgare subsp. vulgare]>gi|326489785|dbj|BAK01873.1| predicted protein [Hordeum vulgare subsp. vulgare]>gi|326502060|dbj|BAK06522.1| predicted protein [Hordeum vulgare subsp. vulgare]>gi|326518594|dbj|BAJ88326.1| predicted protein [Hordeum vulgare subsp. vulgare]>gi|326520301|dbj|BAK07409.1| predicte…	PREDICTED: Metaseiulus occidentalis uncharacterized LOC100903667 (LOC100903667), mRNA	histone H3	Histone H3.2 OS=Lilium longiflorum GN=YAH3 PE=1 SV=3	Core histone H2A/H2B/H3/H4//Tombusvirus movement protein	nucleosome assembly//transmission of virus	protein heterodimerization activity//DNA binding	nucleus//nucleosome	Histones H3 and H4
YYD vs. YYC	c79567_g1	31.4492	1	4.97495	0.018517	predicted protein [Physcomitrella patens]>gi|162687619|gb|EDQ74001.1| predicted protein [Physcomitrella patens]	Naegleria gruberi predicted protein, mRNA	long-chain acyl-CoA synthetase	Long-chain-fatty-acid--CoA ligase 1 OS=Mus musculus GN=Acsl1 PE=1 SV=2	Mitochondrial splicing apparatus component//AMP-binding enzyme	Group I intron splicing//metabolic process	catalytic activity	ribonucleoprotein complex	Long-chain acyl-CoA synthetases (AMP-forming)
YYD vs. YYC	c79682_g1	42.9551	1	5.42476	0.0015199	lysyl-trna synthetase, LysRS [Chlamydomonas reinhardtii]>gi|158274372|gb|EDP00155.1| lysyl-trna synthetase, LysRS [Chlamydomonas reinhardtii]	Naegleria gruberi lysyl tRNA synthetase, mRNA	lysyl-tRNA synthetase, class II	Lysine--tRNA ligase OS=Mus musculus GN=Kars PE=1 SV=1	Beta-amyloid peptide (beta-APP)//tRNA synthetases class II core domain (F)//tRNA synthetase class II core domain (G, H, P, S and T)//tRNA synthetases class II (D, K and N)//OB-fold nucleic acid binding domain	tRNA aminoacylation//tRNA aminoacylation for protein translation	aminoacyl-tRNA ligase activity//nucleotide binding//tRNA binding//nucleic acid binding//ATP binding	cytoplasm//integral to membrane	Lysyl-tRNA synthetase (class II)
YYD vs. YYC	c79730_g1	30.8865	1	4.9489	0.020607	--	--	--	--	--	--	--	--	--
YYD vs. YYC	c79857_g1	99.2553	1	6.63307	1.13e-06	PREDICTED: chaperonin CPN60-like 1, mitochondrial [Brassica rapa]	Naegleria gruberi mitochondrial chaperonin cpn60, mRNA	chaperonin GroEL	Chaperonin CPN60-like 1, mitochondrial OS=Arabidopsis thaliana GN=At2g33210 PE=2 SV=1	TCP-1/cpn60 chaperonin family	--	ATP binding	--	Mitochondrial chaperonin, Cpn60/Hsp60p
YYD vs. YYC	c79926_g1	30.0369	1	4.90866	0.025787	T-complex protein 1, epsilon subunit [Phytophthora parasitica INRA-310]>gi|566019491|gb|ETI42402.1| T-complex protein 1, epsilon subunit [Phytophthora parasitica P1569]>gi|567957194|gb|ETK82800.1| T-complex protein 1, epsilon subunit [Phytophthora parasitica]>gi|567985843|gb|ETL36178.1| T-complex protein 1, epsilon subunit [Phytophthora parasitica]>gi|568014885|gb|ETL89062.1| T-complex protein 1,…	--	T-complex protein 1 subunit epsilon	T-complex protein 1 subunit epsilon OS=Arabidopsis thaliana GN=At1g24510 PE=2 SV=1	TCP-1/cpn60 chaperonin family//DNA ligase IV	DNA repair//DNA replication	ATP binding//DNA ligase (ATP) activity	--	Chaperonin complex component, TCP-1 epsilon subunit (CCT5)
YYD vs. YYC	c79977_g1	31.271	1	4.96675	0.018844	regulatory particle triple-a 2A [Arabidopsis lyrata subsp. lyrata]>gi|297315291|gb|EFH45714.1| regulatory particle triple-a 2A [Arabidopsis lyrata subsp. lyrata]	Theobroma cacao Regulatory particle AAA-ATPase 2A isoform 1 (TCM_001497) mRNA, complete cds	26S proteasome regulatory subunit T2	26S proteasome regulatory subunit 4 homolog A OS=Arabidopsis thaliana GN=RPT2A PE=1 SV=1	AAA domain (Cdc48 subfamily)//NB-ARC domain//Holliday junction DNA helicase ruvB N-terminus//RNA helicase//Uncharacterised P-loop hydrolase UPF0079//ATPase family associated with various cellular activities (AAA)//Sigma-54 interaction domain//TIP49 C-terminus//IstB-like ATP binding protein//ATPase family associated with various cellular activities (AAA)//PhoH-like protein//AAA domain (dynein-rela…	DNA repair//DNA recombination//protein catabolic process//regulation of transcription, DNA-dependent	RNA helicase activity//DNA helicase activity//RNA binding//ADP binding//transcription factor binding//four-way junction helicase activity//ATPase activity//ATP binding//nucleoside-triphosphatase activity	transcription factor complex//cytoplasm//replication fork//Holliday junction helicase complex	26S proteasome regulatory complex, ATPase RPT2
YYD vs. YYC	c79996_g4	45.7517	1	5.51575	0.00078231	Small GTPase superfamily, ARF/SAR type [Ostreococcus tauri]	Lotus japonicus clone JCVI-FLLj-1G6 unknown mRNA	ADP-ribosylation factor 1	ADP-ribosylation factor 1 OS=Locusta migratoria GN=ARF1 PE=2 SV=2	6-phosphofructo-2-kinase//50S ribosome-binding GTPase//Miro-like protein//Gtr1/RagA G protein conserved region//G-protein alpha subunit//Ras family//ADP-ribosylation factor family	signal transduction//fructose metabolic process//G-protein coupled receptor signaling pathway//mannose metabolic process//small GTPase mediated signal transduction	6-phosphofructo-2-kinase activity//GTPase activity//ATP binding//signal transducer activity//G-protein beta/gamma-subunit complex binding//guanyl nucleotide binding//GTP binding	--	GTP-binding ADP-ribosylation factor Arf1
YYD vs. YYC	c80074_g1	33.1073	1	5.04908	0.012895	PREDICTED: T-complex protein 1 subunit alpha-like [Musa acuminata subsp. malaccensis]	PREDICTED: Citrus sinensis T-complex protein 1 subunit alpha-like (LOC102625356), mRNA	T-complex protein 1 subunit alpha	T-complex protein 1 subunit alpha OS=Arabidopsis thaliana GN=CCT1 PE=1 SV=1	Hepatitis C virus non-structural 5a zinc finger domain//Coronavirus M matrix/glycoprotein//TCP-1/cpn60 chaperonin family//Flagellar basal body-associated protein FliL	viral infectious cycle//bacterial-type flagellar cell motility//chemotaxis	ATP binding//zinc ion binding	bacterial-type flagellum basal body	Chaperonin complex component, TCP-1 alpha subunit (CCT1)
YYD vs. YYC	c80116_g1	31.4736	1	4.97607	0.018495	predicted protein [Ostreococcus lucimarinus CCE9901]>gi|145357305|ref|XP_001422860.1| predicted protein [Ostreococcus lucimarinus CCE9901]>gi|144581330|gb|ABO99387.1| predicted protein [Ostreococcus lucimarinus CCE9901]>gi|144583104|gb|ABP01219.1| predicted protein [Ostreococcus lucimarinus CCE9901]	--	--	Fumarate reductase OS=Schizosaccharomyces pombe (strain 972 / ATCC 24843) GN=osm1 PE=3 SV=1	FAD binding domain//FAD dependent oxidoreductase//Glucose inhibited division protein A//FAD dependent oxidoreductase//Pyridine nucleotide-disulphide oxidoreductase//Lycopene cyclase protein	tRNA processing//carotenoid biosynthetic process//oxidation-reduction process	FAD binding//oxidoreductase activity, acting on paired donors, with incorporation or reduction of molecular oxygen//oxidoreductase activity//flavin adenine dinucleotide binding	--	Fumarate reductase, flavoprotein subunit
YYD vs. YYC	c80174_g1	31.4127	1	4.97328	0.018566	hypothetical protein GUITHDRAFT_64440, partial [Guillardia theta CCMP2712]>gi|428184485|gb|EKX53340.1| hypothetical protein GUITHDRAFT_64440, partial [Guillardia theta CCMP2712]	--	--	Gelation factor OS=Dictyostelium discoideum GN=abpC PE=1 SV=1	Foamy virus envelope protein//PapC N-terminal domain//Male accessory gland secretory protein	mating	protein binding	viral envelope//extracellular region	--
YYD vs. YYC	c80650_g1	26.5317	1	4.72964	0.049846	succinate dehydrogenase subunit A [Chlamydomonas reinhardtii]>gi|158283830|gb|EDP09580.1| succinate dehydrogenase subunit A [Chlamydomonas reinhardtii]	Dictyostelium purpureum succinate dehydrogenase, mRNA	succinate dehydrogenase (ubiquinone) flavoprotein subunit	Succinate dehydrogenase [ubiquinone] flavoprotein subunit 1, mitochondrial OS=Arabidopsis thaliana GN=SDH1-1 PE=1 SV=1	Fumarate reductase flavoprotein C-term//Flavivirus non-structural protein NS2A	reductive tricarboxylic acid cycle//oxidation-reduction process//electron transport//oxidative phosphorylation//benzoate metabolic process//tricarboxylic acid cycle//mitochondrial electron transport, succinate to ubiquinone	double-stranded RNA binding//cobalt ion binding//disulfide oxidoreductase activity//ATP binding//flavin adenine dinucleotide binding//succinate dehydrogenase activity//oxidoreductase activity	mitochondrial respiratory chain complex II//succinate dehydrogenase complex//cell wall	Succinate dehydrogenase, flavoprotein subunit
YYD vs. YYC	c80783_g1	30.2281	1	4.91782	0.023844	COP9 signalosome complex subunit 2 [Morus notabilis]	--	COP9 signalosome complex subunit 2	COP9 signalosome complex subunit 2 (Fragment) OS=Xenopus laevis GN=csn2 PE=2 SV=1	PCI domain	--	protein binding	--	COP9 signalosome, subunit CSN2
YYD vs. YYC	c80816_g1	56.5851	1	5.82235	0.0020353	predicted protein [Physcomitrella patens]>gi|162676827|gb|EDQ63305.1| predicted protein [Physcomitrella patens]	Naegleria gruberi glutamate dehydrogenase, mRNA	glutamate dehydrogenase (NAD(P)+)	Glutamate dehydrogenase, mitochondrial OS=Dictyostelium discoideum GN=gluD PE=1 SV=1	Glu/Leu/Phe/Val dehydrogenase, dimerisation domain//Bacterial NAD-glutamate dehydrogenase//D-isomer specific 2-hydroxyacid dehydrogenase, NAD binding domain//Putative NAD(P)-binding//Glutamate/Leucine/Phenylalanine/Valine dehydrogenase	oxidation-reduction process//electron transport//nitrogen compound metabolic process//cellular amino acid metabolic process//glutamate catabolic process to 2-oxoglutarate//porphyrin-containing compound biosynthetic process//siroheme biosynthetic process	glutamate dehydrogenase (NAD+) activity//precorrin-2 dehydrogenase activity//oxidoreductase activity//NAD binding	--	Glutamate/leucine/phenylalanine/valine dehydrogenases
YYD vs. YYC	c81055_g3	34.6486	1	5.11473	0.0090428	hypothetical protein GUITHDRAFT_164516 [Guillardia theta CCMP2712]>gi|428172049|gb|EKX40961.1| hypothetical protein GUITHDRAFT_164516 [Guillardia theta CCMP2712]	Dictyostelium discoideum AX4 vacuolar H+-ATPase A subunit (vatA) mRNA, complete cds	V-type H+-transporting ATPase subunit A	V-type proton ATPase catalytic subunit A OS=Manduca sexta GN=VHAA PE=2 SV=1	ATP synthase alpha/beta family, nucleotide-binding domain//ATP synthase alpha/beta chain, C terminal domain//ATP synthase alpha/beta family, beta-barrel domain	ATP metabolic process//proton transport//ATP hydrolysis coupled proton transport	ATP binding//hydrolase activity, acting on acid anhydrides, catalyzing transmembrane movement of substances	proton-transporting two-sector ATPase complex, catalytic domain	Vacuolar H+-ATPase V1 sector, subunit A
YYD vs. YYC	c81123_g1	35.398	1	5.1456	0.0081252	NADH-malate dehydrogenase [Pyropia haitanensis]	Naegleria gruberi predicted protein, mRNA	malate dehydrogenase	Malate dehydrogenase OS=Bordetella pertussis (strain Tohama I / ATCC BAA-589 / NCTC 13251) GN=mdh PE=3 SV=1	Yeast trans-acting factor (REP1/REP2)//lactate/malate dehydrogenase, NAD binding domain//lactate/malate dehydrogenase, alpha/beta C-terminal domain	oxidation-reduction process//plasmid partitioning	oxidoreductase activity, acting on the CH-OH group of donors, NAD or NADP as acceptor//oxidoreductase activity	--	NAD-dependent malate dehydrogenase
YYD vs. YYC	c81216_g1	29.8259	1	4.89849	0.025816	NADH dehydrogenase subunit 7 [Chlorokybus atmophyticus]>gi|126507710|gb|ABO15107.1| NADH dehydrogenase subunit 7 [Chlorokybus atmophyticus]	Achlya hypogyna mitochondrion, complete genome	NADH dehydrogenase (ubiquinone) Fe-S protein 2	NADH-ubiquinone oxidoreductase 49 kDa subunit OS=Reclinomonas americana GN=NAD7 PE=3 SV=1	Respiratory-chain NADH dehydrogenase, 49 Kd subunit	oxidation-reduction process	quinone binding//oxidoreductase activity, acting on NAD(P)H//NAD binding	mitochondrion	NADH:ubiquinone oxidoreductase, NDUFS2/49 kDa subunit
YYD vs. YYC	c81227_g1	43.6031	1	5.44636	0.0026926	hypothetical protein CHLNCDRAFT_35621 [Chlorella variabilis]>gi|307107124|gb|EFN55368.1| hypothetical protein CHLNCDRAFT_35621 [Chlorella variabilis]	--	Rab GDP dissociation inhibitor	Rab GDP dissociation inhibitor alpha OS=Bos taurus GN=GDI1 PE=1 SV=1	FAD dependent oxidoreductase	oxidation-reduction process	oxidoreductase activity	--	RAB proteins geranylgeranyltransferase component A (RAB escort protein)
YYD vs. YYC	c81680_g1	28.7824	1	4.84711	0.032256	hypothetical protein JCGZ_01813 [Jatropha curcas]	Naegleria gruberi aconitase, mRNA	aconitate hydratase	Aconitate hydratase 2, mitochondrial OS=Arabidopsis thaliana GN=ACO2 PE=1 SV=2	Aconitase C-terminal domain//Aconitase family (aconitate hydratase)	metabolic process	--	--	RNA-binding translational regulator IRP (aconitase superfamily)
YYD vs. YYC	c81759_g3	75.0912	1	6.23057	0.046842	elongation factor 1alpha, partial [Goniomonas truncata]	Oryza sativa Japonica Group cDNA clone:002-142-D11, full insert sequence	elongation factor 1-alpha	Elongation factor 1-alpha OS=Dictyostelium discoideum GN=eef1a2 PE=1 SV=1	Elongation factor Tu domain 2	--	GTP binding	--	Translation elongation factor EF-1 alpha/Tu
YYD vs. YYC	c82772_g1	34.1891	1	5.09546	0.010422	PREDICTED: DNA topoisomerase 1-like [Cucumis melo]>gi|659096453|ref|XP_008449104.1| PREDICTED: DNA topoisomerase 1-like [Cucumis melo]	Debaryomyces hansenii CBS767 chromosome F complete sequence	DNA topoisomerase I	DNA topoisomerase 1 OS=Arabidopsis thaliana GN=TOP1 PE=1 SV=1	Eukaryotic DNA topoisomerase I, catalytic core//Eukaryotic DNA topoisomerase I, DNA binding fragment//Vpu protein//Biopterin-dependent aromatic amino acid hydroxylase	DNA topological change//cation transport//viral release from host cell//oxidation-reduction process//receptor catabolic process	cation channel activity//DNA topoisomerase type II (ATP-hydrolyzing) activity//DNA topoisomerase type I activity//DNA binding//oxidoreductase activity, acting on paired donors, with incorporation or reduction of molecular oxygen, reduced pteridine as one donor, and incorporation of one atom of oxygen	chromosome//host cell membrane	DNA topoisomerase I
YYD vs. YYC	c83017_g1	43.0409	1	5.42764	0.0015022	predicted protein [Physcomitrella patens]>gi|162681899|gb|EDQ68322.1| predicted protein [Physcomitrella patens]	Aspergillus clavatus NRRL 1 pre-rRNA processing nucleolar protein Sik1, putative (ACLA_037370), partial mRNA	nucleolar protein 56	Nucleolar protein 56 OS=Homo sapiens GN=NOP56 PE=1 SV=4	--	--	--	--	Ribosome biogenesis protein - Nop56p/Sik1p
YYD vs. YYC	c83017_g2	41.3279	1	5.36905	0.0019308	NOSIC [Ostreococcus tauri]	Naegleria gruberi predicted protein, mRNA	nucleolar protein 58	Probable nucleolar protein 5-2 OS=Arabidopsis thaliana GN=NOP5-2 PE=2 SV=1	Alg9-like mannosyltransferase family//B domain	--	transferase activity, transferring glycosyl groups	cell wall	Ribosome biogenesis protein - Nop58p/Nop5p
YYD vs. YYC	c83485_g1	42.3402	1	5.40396	0.0016605	aconitate hydratase [Cyanidioschyzon merolae strain 10D]>gi|449020072|dbj|BAM83474.1| aconitate hydratase [Cyanidioschyzon merolae strain 10D]	Neocallimastix frontalis strain PMA02 aconitate hydratase (AH2) mRNA, partial cds	aconitate hydratase	Aconitate hydratase, mitochondrial OS=Bos taurus GN=ACO2 PE=1 SV=4	Aconitase C-terminal domain//Aconitase family (aconitate hydratase)	metabolic process	--	--	Aconitase/homoaconitase (aconitase superfamily)
YYD vs. YYC	c83698_g1	30.0649	1	4.91001	0.025053	hypothetical protein GUITHDRAFT_157810 [Guillardia theta CCMP2712]>gi|428176932|gb|EKX45814.1| hypothetical protein GUITHDRAFT_157810 [Guillardia theta CCMP2712]	--	alkyldihydroxyacetonephosphate synthase	Alkyldihydroxyacetonephosphate synthase, peroxisomal OS=Mus musculus GN=Agps PE=1 SV=1	FAD linked oxidases, C-terminal domain//Berberine and berberine like//FAD binding domain	oxidation-reduction process	oxidoreductase activity//catalytic activity//flavin adenine dinucleotide binding	--	Alkyl-dihydroxyacetonephosphate synthase
YYD vs. YYC	c84490_g2	50.4331	1	5.6563	0.027245	--	--	--	--	--	--	--	--	--
YYD vs. YYC	c84823_g1	126.393	1	6.98177	1.1e-09	--	--	--	--	--	--	--	--	--
YYD vs. YYC	c86584_g1	45.2345	1	5.49935	0.00090556	predicted protein [Physcomitrella patens]>gi|162688830|gb|EDQ75205.1| predicted protein [Physcomitrella patens]	--	heat shock 70kDa protein 4	Heat shock 70 kDa protein 14 OS=Arabidopsis thaliana GN=HSP70-14 PE=2 SV=1	Fatty acid desaturase//MreB/Mbl protein	cell morphogenesis//lipid metabolic process	--	--	Molecular chaperones HSP105/HSP110/SSE1, HSP70 superfamily
YYD vs. YYC	c87038_g1	127.028	1	6.98901	0.00026031	hypothetical protein SPRG_10041 [Saprolegnia parasitica CBS 223.65]	Naegleria gruberi alpha-actinin, mRNA	--	Alpha-actinin A OS=Dictyostelium discoideum GN=abpA PE=1 SV=2	Calponin homology (CH) domain//EF-hand domain pair//EF hand//Spectrin repeat//EF-hand domain//EF-hand domain pair//Cytoskeletal-regulatory complex EF hand//Secreted protein acidic and rich in cysteine Ca binding region//EF hand	signal transduction	calcium ion binding//protein binding	proteinaceous extracellular matrix	Ca2+-binding actin-bundling protein (actinin), alpha chain (EF-Hand protein superfamily)
YYD vs. YYC	c87183_g1	58.9601	1	5.88167	0.00015689	hypothetical protein PHYSODRAFT_349305 [Phytophthora sojae]>gi|348689500|gb|EGZ29314.1| hypothetical protein PHYSODRAFT_349305 [Phytophthora sojae]	--	--	Staphylococcal nuclease domain-containing protein 1 OS=Rattus norvegicus GN=Snd1 PE=2 SV=1	PX domain	--	phosphatidylinositol binding	--	Transcriptional coactivator p100
YYD vs. YYC	c89099_g1	27.1637	1	4.76361	0.046409	--	--	--	--	--	--	--	--	--
YYD vs. YYC	c89643_g2	28.3361	1	4.82457	0.037329	--	--	--	--	DHHC palmitoyltransferase//Centromere protein B dimerisation domain	regulation of transcription, DNA-dependent	zinc ion binding//DNA binding//chromatin binding	nucleus//chromatin//chromosome, centromeric region	--
YYD vs. YYC	c89768_g3	126.33	1	6.98105	3.08e-07	60S ribosomal protein L22 isoform 1 [Galdieria sulphuraria]>gi|452824158|gb|EME31163.1| 60S ribosomal protein L22 isoform 1 [Galdieria sulphuraria]	--	large subunit ribosomal protein L22e	60S ribosomal protein L22 OS=Rattus norvegicus GN=Rpl22 PE=2 SV=2	Ribosomal L22e protein family	translation//ribosome biogenesis	structural constituent of ribosome	ribosome//intracellular	60S ribosomal protein L22
YYD vs. YYC	c90859_g1	41.0819	1	5.36043	0.0020967	--	--	--	--	Di-haem cytochrome c peroxidase	oxidation-reduction process	oxidoreductase activity	--	--
YYD vs. YYC	c92039_g1	66.1631	1	6.04795	0.00019861	Nine-cis-epoxycarotenoid dioxygenase 4 [Theobroma cacao]>gi|508785986|gb|EOY33242.1| Nine-cis-epoxycarotenoid dioxygenase 4 [Theobroma cacao]	Theobroma cacao Nine-cis-epoxycarotenoid dioxygenase 4, putative (TCM_027806) mRNA, complete cds	9-cis-epoxycarotenoid dioxygenase	Probable carotenoid cleavage dioxygenase 4, chloroplastic OS=Arabidopsis thaliana GN=CCD4 PE=1 SV=1	--	--	--	--	--
YYD vs. YYC	c108649_g1	273.556	0.279323	9.9357	0.0035929	predicted protein [Hordeum vulgare subsp. vulgare]	Hordeum vulgare subsp. vulgare mRNA for predicted protein, complete cds, clone: NIASHv2054B13	--	--	--	--	--	--	--
YYD vs. YYC	c61338_g1	54.6027	0.279323	7.6109	0.00036229	V-type H+-transporting ATPase 16kDa proteolipid subunit [Saprolegnia diclina VS20]>gi|530727223|gb|EQC25465.1| V-type H+-transporting ATPase 16kDa proteolipid subunit [Saprolegnia diclina VS20]>gi|641534098|gb|KDO28057.1| hypothetical protein SPRG_06764 [Saprolegnia parasitica CBS 223.65]	Naegleria gruberi predicted protein, mRNA	V-type H+-transporting ATPase 16kDa proteolipid subunit	V-type proton ATPase 16 kDa proteolipid subunit OS=Pleurochrysis carterae GN=VAP PE=2 SV=1	ATP synthase subunit C	ATP hydrolysis coupled proton transport//proton transport	hydrogen ion transmembrane transporter activity	proton-transporting two-sector ATPase complex, proton-transporting domain	Vacuolar H+-ATPase V0 sector, subunits c/c'
YYD vs. YYC	c62313_g1	98.1652	0.279323	8.4571	4.1e-05	40S ribosomal protein S16A [Hevea brasiliensis]	Sipunculus nudus putative ribosomal protein S16 mRNA, partial cds	small subunit ribosomal protein S16e	40S ribosomal protein S16 OS=Fritillaria agrestis GN=RPS16 PE=2 SV=1	Ribosomal protein S9/S16	ribosome biogenesis//translation	structural constituent of ribosome	ribosome	40S ribosomal protein S16
YYD vs. YYC	c67033_g1	37.7325	0.279323	7.0777	0.01147	RecName: Full=Nucleoside diphosphate kinase 1; AltName: Full=Nucleoside diphosphate kinase I; Short=NDK I; Short=NDP kinase I; Short=NDPK I [Spinacia oleracea]>gi|218275|dbj|BAA01510.1| nucleoside diphosphate kinase I [Spinacia oleracea]	--	nucleoside-diphosphate kinase	Nucleoside diphosphate kinase OS=Cyanothece sp. (strain PCC 7425 / ATCC 29141) GN=ndk PE=3 SV=1	Nucleoside diphosphate kinase	pyrimidine nucleobase metabolic process//UTP biosynthetic process//GTP biosynthetic process//purine nucleobase metabolic process//nucleoside diphosphate phosphorylation//CTP biosynthetic process	nucleoside diphosphate kinase activity	--	Nucleoside diphosphate kinase
YYD vs. YYC	c68236_g3	82.7218	0.279323	8.2102	1.15e-06	hypothetical protein MIMGU_mgv1a016591mg [Erythranthe guttata]>gi|604330397|gb|EYU35435.1| hypothetical protein MIMGU_mgv1a016591mg [Erythranthe guttata]	--	large subunit ribosomal protein LP2	60S acidic ribosomal protein P2B OS=Zea mays GN=RPP2B PE=1 SV=1	Condensin II non structural maintenance of chromosomes subunit//Pox virus Ag35 surface protein	--	--	nucleus//viral envelope	60S acidic ribosomal protein P2
YYD vs. YYC	c69903_g1	33.0108	0.279323	6.8849	0.028872	--	--	--	--	Leucine Rich Repeat//5'-3' exonuclease, C-terminal SAM fold	--	DNA binding//protein binding//catalytic activity	--	--
YYD vs. YYC	c69965_g1	47.1722	0.279323	7.3999	0.001632	ras [Rhodomonas sp. CCMP768]	Naegleria gruberi ras family small GTPase, mRNA	Ras-related protein Rap-1B	Ras-like protein rasG OS=Dictyostelium discoideum GN=rasG PE=1 SV=1	Archaeal ATPase//Protein of unknown function, DUF258//50S ribosome-binding GTPase//Miro-like protein//Ras family//ADP-ribosylation factor family	small GTPase mediated signal transduction	ATP binding//GTPase activity//GTP binding	--	Ras-related GTPase
YYD vs. YYC	c74412_g1	112.446	0.279323	8.6531	2.29e-06	RecName: Full=60S ribosomal protein L13a [Cyanophora paradoxa]>gi|1743007|emb|CAA71090.1| ribosomal protein L13a [Cyanophora paradoxa]	--	large subunit ribosomal protein L13Ae	60S ribosomal protein L13a OS=Bos taurus GN=RPL13A PE=2 SV=3	Ribosomal protein L13//lef-2//[2Fe-2S] binding domain	viral transcription//oxidation-reduction process//ribosome biogenesis//translation	metal ion binding//oxidoreductase activity//structural constituent of ribosome	ribosome	60S ribosomal protein L13a
YYD vs. YYC	c77818_g1	80.4382	0.279323	8.1698	0.007663	tubulin [Galdieria sulphuraria]>gi|452821340|gb|EME28372.1| tubulin [Galdieria sulphuraria]	Absidia idahoensis var. thermophila genome assembly Lramosa_hybrid_454_Illumina ,scaffold SCAF1	tubulin alpha	Tubulin alpha chain OS=Plasmodium yoelii yoelii GN=PY01155 PE=2 SV=2	Tubulin/FtsZ family, GTPase domain	--	GTPase activity	--	Alpha tubulin
YYD vs. YYC	c78139_g1	44.522	0.279323	7.3164	0.038484	protein disulfide isomerase4 precursor [Zea mays]>gi|59861267|gb|AAX09963.1| protein disulfide isomerase [Zea mays]>gi|195629546|gb|ACG36414.1| PDIL1-4 - Zea mays protein disulfide isomerase [Zea mays]>gi|238010130|gb|ACR36100.1| unknown [Zea mays]>gi|413935135|gb|AFW69686.1| putative protein disulfide isomerase family protein [Zea mays]	Populus trichocarpa disulfide-isomerase family protein (POPTR_0005s20120g) mRNA, complete cds	protein disulfide-isomerase A1	Protein disulfide-isomerase OS=Humicola insolens PE=1 SV=1	AhpC/TSA family//Redoxin//ERp29, N-terminal domain//Thioredoxin	protein secretion//cell redox homeostasis//oxidation-reduction process	antioxidant activity//oxidoreductase activity	endoplasmic reticulum lumen	Protein disulfide isomerase (prolyl 4-hydroxylase beta subunit)
YYD vs. YYC	c78536_g1	46.369	0.279323	7.3751	0.0019718	--	--	--	--	Rad4 beta-hairpin domain 1	--	DNA binding	--	--
YYD vs. YYC	c79179_g2	34.6742	0.279323	6.9558	0.021874	hypothetical protein MIMGU_mgv1a002746mg [Erythranthe guttata]	PREDICTED: Heterocephalus glaber nucleolin (Ncl), mRNA	--	Nucleolin OS=Rattus norvegicus GN=Ncl PE=1 SV=3	Protein of unknown function (DUF2890)//Nop14-like family//Sigma-70, non-essential region//Pox virus Ag35 surface protein//RNA recognition motif. (a.k.a. RRM, RBD, or RNP domain)//CDC45-like protein	DNA replication initiation//regulation of transcription, DNA-dependent//DNA-dependent transcription, initiation//viral process	sequence-specific DNA binding transcription factor activity//sigma factor activity//DNA binding//nucleic acid binding	transcription factor complex//viral envelope//small-subunit processome	Polyadenylate-binding protein (RRM superfamily)
YYD vs. YYC	c79734_g1	31.9291	0.279323	6.8368	0.034552	hypothetical protein JCGZ_09939 [Jatropha curcas]	Glarea lozoyensis ATCC 20868 ALDH-like protein mRNA	malonate-semialdehyde dehydrogenase (acetylating) / methylmalonate-semialdehyde dehydrogenase	Methylmalonate-semialdehyde dehydrogenase [acylating], mitochondrial OS=Mus musculus GN=Aldh6a1 PE=1 SV=1	Aldehyde dehydrogenase family	oxidation-reduction process//metabolic process	oxidoreductase activity	--	Methylmalonate semialdehyde dehydrogenase
YYD vs. YYC	c80412_g1	38.8817	0.279323	7.121	0.0094416	calciumdependent protein 2 putative [Albugo laibachii Nc14]	Uncinocarpus reesii 1704 calnexin, mRNA	calnexin	Calnexin homolog OS=Neosartorya fumigata (strain ATCC MYA-4609 / Af293 / CBS 101355 / FGSC A1100) GN=AFUA_4G12850 PE=2 SV=2	Calreticulin family	protein folding	calcium ion binding//unfolded protein binding	endoplasmic reticulum	Calnexin
YYD vs. YYC	c82302_g1	51.8426	0.279323	7.5361	0.0010501	hypothetical protein SPRG_14900 [Saprolegnia parasitica CBS 223.65]	--	plastin-3	Fimbrin OS=Dictyostelium discoideum GN=fimA PE=2 SV=2	EF hand//EF-hand domain//EF hand//Secreted protein acidic and rich in cysteine Ca binding region//Calponin homology (CH) domain//EF-hand domain pair//EF-hand domain pair	signal transduction	protein binding//calcium ion binding	proteinaceous extracellular matrix	Ca2+-binding actin-bundling protein (fimbrin/plastin), EF-Hand protein superfamily
YYD vs. YYC	c83435_g1	114.636	0.279323	8.6809	2.29e-06	Cell division cycle protein 48, putative, expressed [Oryza sativa Japonica Group]>gi|222612898|gb|EEE51030.1| hypothetical protein OsJ_31677 [Oryza sativa Japonica Group]	Naegleria gruberi predicted protein, mRNA	transitional endoplasmic reticulum ATPase	Transitional endoplasmic reticulum ATPase OS=Xenopus laevis GN=vcp PE=1 SV=3	AAA domain (Cdc48 subfamily)//Holliday junction DNA helicase ruvB N-terminus//Archaeal ATPase//RNA helicase//ATPase family associated with various cellular activities (AAA)//IstB-like ATP binding protein//Molydopterin dinucleotide binding domain//PhoH-like protein//Zeta toxin//ATP synthase alpha/beta family, nucleotide-binding domain//NTPase//Sigma-54 interaction domain//Parvovirus non-structural…	pollen germination//DNA repair//pollen tube growth//response to cadmium ion//cell division//DNA recombination//viral genome replication//regulation of transcription, DNA-dependent//oxidation-reduction process	identical protein binding//transcription factor binding//ATPase activity//RNA binding//ADP binding//hydrolase activity//kinase activity//ATP binding//four-way junction helicase activity//DNA helicase activity//DNA binding//RNA helicase activity//nucleoside-triphosphatase activity//oxidoreductase activity//molybdenum ion binding	transcription factor complex//plasma membrane//Holliday junction helicase complex//cytosolic ribosome//nucleolus//cell wall//spindle//phragmoplast//replication fork//nuclear envelope	AAA+-type ATPase
YYD vs. YYC	c41401_g1	30.6335	0.303027	6.6595	0.045323	hypothetical protein CHLNCDRAFT_58948 [Chlorella variabilis]>gi|307104007|gb|EFN52263.1| hypothetical protein CHLNCDRAFT_58948 [Chlorella variabilis]	--	--	--	--	--	--	--	--
YYD vs. YYC	c50140_g1	74.4281	0.303027	7.9403	6.59e-06	hypothetical protein CARUB_v10018281mg, partial [Capsella rubella]>gi|482560793|gb|EOA24984.1| hypothetical protein CARUB_v10018281mg, partial [Capsella rubella]	Entamoeba histolytica HM-1:IMSS 60S ribosomal protein L37a, putative, mRNA	large subunit ribosomal protein L37Ae	60S ribosomal protein L37a-2 OS=Arabidopsis thaliana GN=RPL37AC PE=3 SV=1	Ribosomal L37ae protein family	ribosome biogenesis//translation	structural constituent of ribosome	intracellular//ribosome	60S ribosomal protein L37
YYD vs. YYC	c54957_g1	44.1183	0.303027	7.1858	0.0030756	small subunit ribosomal protein S27e, cytoplasmic [Guillardia theta CCMP2712]>gi|428168275|gb|EKX37222.1| small subunit ribosomal protein S27e, cytoplasmic [Guillardia theta CCMP2712]	--	small subunit ribosomal protein S27e	40S ribosomal protein S27-like OS=Bos taurus GN=RPS27L PE=3 SV=3	Ribosomal protein S27//NMDA receptor-regulated gene protein 2 C-terminus	ribosome biogenesis//translation	structural constituent of ribosome	ribosome//transcription elongation factor complex//intracellular	40s ribosomal protein S27
YYD vs. YYC	c55752_g1	84.0429	0.303027	8.1155	7.78e-06	PREDICTED: 40S ribosomal protein S18-like [Nicotiana tomentosiformis]	--	small subunit ribosomal protein S18e	40S ribosomal protein S18 OS=Danio rerio GN=rps18 PE=2 SV=1	Formamidopyrimidine-DNA glycosylase H2TH domain//Ribosomal protein S13/S18//XamI restriction endonuclease	DNA restriction-modification system//base-excision repair//DNA catabolic process//translation//DNA repair//ribosome biogenesis//nucleotide-excision repair	hydrolase activity, hydrolyzing N-glycosyl compounds//zinc ion binding//DNA-(apurinic or apyrimidinic site) lyase activity//structural constituent of ribosome//DNA binding//RNA binding//damaged DNA binding//Type II site-specific deoxyribonuclease activity	intracellular//Type II site-specific deoxyribonuclease complex//ribosome	Ribosomal protein S18
YYD vs. YYC	c62724_g1	38.3477	0.303027	6.9835	0.0099965	ubiquitin [Gracilaria lemaneiformis]	--	large subunit ribosomal protein L40e	Ubiquitin-60S ribosomal protein L40 OS=Tetrahymena thermophila (strain SB210) GN=RPL40 PE=1 SV=1	Ubiquitin-like domain//Ubiquitin family	--	protein binding	--	Ubiquitin/60s ribosomal protein L40 fusion
YYD vs. YYC	c63109_g1	108.056	0.303027	8.4781	0.00013537	hypothetical protein PPTG_19308 [Phytophthora parasitica INRA-310]>gi|695443706|ref|XP_009533767.1| hypothetical protein PHYSODRAFT_355317 [Phytophthora sojae]>gi|348671201|gb|EGZ11022.1| hypothetical protein PHYSODRAFT_355317 [Phytophthora sojae]>gi|566031629|gb|ETI54540.1| hypothetical protein F443_02673 [Phytophthora parasitica P1569]>gi|567969298|gb|ETK94393.1| hypothetical protein L915_02555…	--	large subunit ribosomal protein L36e	60S ribosomal protein L36-A OS=Saccharomyces cerevisiae (strain ATCC 204508 / S288c) GN=RPL36A PE=1 SV=3	Ribosomal protein L36e	translation//ribosome biogenesis	structural constituent of ribosome	intracellular//ribosome	60S ribosomal protein L36
YYD vs. YYC	c65737_g1	90.1143	0.303027	8.2162	3.93e-07	conserved hypothetical protein [Ricinus communis]>gi|223499408|gb|EEF22304.1| conserved hypothetical protein [Ricinus communis]	--	--	--	Transcription factor TFIID (or TATA-binding protein, TBP)	DNA-dependent transcription, initiation	DNA binding	--	--
YYD vs. YYC	c66765_g1	30.8178	0.303027	6.6682	0.044644	translation initiation factor SUI1 [Phytophthora parasitica INRA-310]>gi|566011420|gb|ETI34331.1| translation initiation factor SUI1 [Phytophthora parasitica P1569]>gi|567948976|gb|ETK74712.1| translation initiation factor SUI1 [Phytophthora parasitica]>gi|567977641|gb|ETL28138.1| translation initiation factor SUI1 [Phytophthora parasitica]>gi|568007139|gb|ETL81384.1| translation initiation facto…	--	translation initiation factor 1	Protein translation factor SUI1 homolog OS=Anopheles gambiae GN=AGAP006459 PE=3 SV=1	Translation initiation factor SUI1	regulation of translational initiation//translational initiation	translation initiation factor activity	ribosome	Translation initiation factor 1 (eIF-1/SUI1)
YYD vs. YYC	c66771_g1	66.4242	0.303027	7.7761	0.0011684	hypothetical protein EMIHUDRAFT_438269 [Emiliania huxleyi CCMP1516]>gi|485609683|gb|EOD08611.1| hypothetical protein EMIHUDRAFT_438269 [Emiliania huxleyi CCMP1516]	--	nascent polypeptide-associated complex subunit beta	Transcription factor BTF3 homolog OS=Caenorhabditis elegans GN=icd-1 PE=1 SV=1	Glycerol-3-phosphate responsive antiterminator	response to biotic stimulus//regulation of transcription, DNA-dependent	--	--	RNA polymerase II general transcription factor BTF3 and related proteins
YYD vs. YYC	c67978_g1	89.9126	0.303027	8.2129	3.08e-07	ribosomal protein S7 component of cytosolic 80S ribosome and 40S small subunit [Coccomyxa subellipsoidea C-169]>gi|384245600|gb|EIE19093.1| ribosomal protein S7 component of cytosolic 80S ribosome and 40S small subunit [Coccomyxa subellipsoidea C-169]	--	small subunit ribosomal protein S7e	40S ribosomal protein S7-3 OS=Arabidopsis thaliana GN=RPS7C PE=1 SV=2	Ribosomal protein S7e	translation//ribosome biogenesis	structural constituent of ribosome	ribosome//intracellular	40S ribosomal protein S7
YYD vs. YYC	c69892_g1	36.1245	0.303027	6.8974	0.015312	predicted protein [Hordeum vulgare subsp. vulgare]	Lodderomyces elongisporus NRRL YB-4239 protein BMH2 (LELG_01535) partial mRNA	14-3-3 protein epsilon	14-3-3-like protein OS=Dictyostelium discoideum GN=fttB PE=1 SV=2	--	--	--	--	Multifunctional chaperone (14-3-3 family)
YYD vs. YYC	c71641_g1	124.878	0.303027	8.6869	9.16e-07	60S ribosomal protein L10a [Emiliania huxleyi CCMP1516]>gi|551617439|ref|XP_005789547.1| hypothetical protein EMIHUDRAFT_414037 [Emiliania huxleyi CCMP1516]>gi|485605163|gb|EOD05341.1| 60S ribosomal protein L10a [Emiliania huxleyi CCMP1516]>gi|485643083|gb|EOD37118.1| hypothetical protein EMIHUDRAFT_414037 [Emiliania huxleyi CCMP1516]	Naegleria gruberi predicted protein, mRNA	large subunit ribosomal protein L10Ae	60S ribosomal protein L10a OS=Danio rerio GN=rpl10a PE=2 SV=1	Phage tail fibre repeat	--	structural molecule activity	--	60S ribosomal protein L10A
YYD vs. YYC	c71725_g1	142.162	0.303027	8.8739	7.47e-05	component of cytosolic 80S ribosome and 60S large subunit [Volvox carteri f. nagariensis]>gi|300268126|gb|EFJ52307.1| component of cytosolic 80S ribosome and 60S large subunit [Volvox carteri f. nagariensis]	Lodderomyces elongisporus NRRL YB-4239 60S ribosomal protein L15-B (LELG_03352) partial mRNA	large subunit ribosomal protein L15e	60S ribosomal protein L15 OS=Petunia hybrida GN=RPL15 PE=2 SV=1	Ribosomal L15	translation//ribosome biogenesis	structural constituent of ribosome	ribonucleoprotein complex//ribosome	60s ribosomal protein L15
YYD vs. YYC	c72164_g1	172.944	0.303027	9.1566	7.61e-14	RecName: Full=Glutathione S-transferase PM239X14; AltName: Full=GST class-phi [Arabidopsis thaliana]>gi|22654|emb|CAA48376.1| glutathione transferase [Arabidopsis thaliana]	--	glutathione S-transferase	Glutathione S-transferase PM239X14 OS=Arabidopsis thaliana PE=2 SV=1	Glutathione S-transferase, N-terminal domain//Glutathione S-transferase, N-terminal domain//Glutathione S-transferase, N-terminal domain	--	protein binding	--	Glutathione S-transferase
YYD vs. YYC	c72167_g1	38.3917	0.303027	6.9852	0.0094829	--	--	--	--	D-alanyl-D-alanine carboxypeptidase	proteolysis	peptidase activity	--	--
YYD vs. YYC	c72753_g1	33.6214	0.303027	6.7938	0.0241	Rac1 [Pfiesteria piscicida]	Dictyostelium purpureum hypothetical protein (rac1A), mRNA	Ras-related C3 botulinum toxin substrate 2	Ras-related C3 botulinum toxin substrate 2 OS=Homo sapiens GN=RAC2 PE=1 SV=1	Miro-like protein//ADP-ribosylation factor family//Ras family	small GTPase mediated signal transduction	GTP binding	--	Ras-related small GTPase, Rho type
YYD vs. YYC	c72753_g2	60.6845	0.303027	7.6457	9.63e-05	hypothetical protein PPTG_07366 [Phytophthora parasitica INRA-310]>gi|566031756|gb|ETI54667.1| hypothetical protein F443_02555 [Phytophthora parasitica P1569]>gi|567969450|gb|ETK94537.1| hypothetical protein L915_02430 [Phytophthora parasitica]>gi|567997832|gb|ETL47911.1| hypothetical protein L916_02405 [Phytophthora parasitica]>gi|568027055|gb|ETM01023.1| hypothetical protein L917_02331 [Phytoph…	Naegleria gruberi rho family small GTPase, mRNA	Ras-related C3 botulinum toxin substrate 1	Rho-related protein racB OS=Dictyostelium discoideum GN=racB PE=1 SV=1	Gtr1/RagA G protein conserved region//Miro-like protein//Ras family//ADP-ribosylation factor family	small GTPase mediated signal transduction	GTP binding	--	Ras-related small GTPase, Rho type
YYD vs. YYC	c72792_g1	64.9489	0.303027	7.7437	4.57e-05	60S ribosomal protein L17e [Galdieria sulphuraria]>gi|452821874|gb|EME28899.1| 60S ribosomal protein L17e [Galdieria sulphuraria]	--	large subunit ribosomal protein L17e	60S ribosomal protein L17 OS=Bombyx mori GN=RpL17 PE=2 SV=1	Ribosomal protein L22p/L17e	translation//ribosome biogenesis	structural constituent of ribosome	ribosome	60S ribosomal protein L22
YYD vs. YYC	c73044_g1	43.6831	0.303027	7.1715	0.0035929	--	--	--	--	--	--	--	--	--
YYD vs. YYC	c74788_g2	47.8451	0.303027	7.3028	0.0014513	cathepsin B-like cysteine protease [Guillardia theta CCMP2712]>gi|428180143|gb|EKX49011.1| cathepsin B-like cysteine protease [Guillardia theta CCMP2712]	Naegleria fowleri cathepsin B-like protein mRNA, complete cds	cathepsin B	Cathepsin B OS=Bos taurus GN=CTSB PE=1 SV=5	Papain family cysteine protease//Peptidase C1-like family	proteolysis	cysteine-type endopeptidase activity//cysteine-type peptidase activity	--	Cysteine proteinase Cathepsin L
YYD vs. YYC	c74812_g1	73.7213	0.303027	7.9265	7.2e-06	--	--	--	--	DASH complex subunit Duo1//Laminin Domain II//Methyl-accepting chemotaxis protein (MCP) signalling domain//MutS domain III//V-type ATPase 116kDa subunit family//Herpes virus tegument protein U30//Prominin//Syntaxin 6, N-terminal//TPR/MLP1/MLP2-like protein//Autophagy protein Apg6//Plant invertase/pectin methylesterase inhibitor//PLU-1-like protein//Vitamin-D-receptor interacting Mediator subunit 4	virion assembly//signal transduction//autophagy//Golgi vesicle transport//oxidation-reduction process//mismatch repair//proton transport//protein import into nucleus//regulation of transcription from RNA polymerase II promoter//cell adhesion//mitosis//ATP hydrolysis coupled proton transport	enzyme inhibitor activity//mismatched DNA binding//hydrogen ion transmembrane transporter activity//signal transducer activity//ATP binding//oxidoreductase activity, acting on paired donors, with incorporation or reduction of molecular oxygen, 2-oxoglutarate as one donor, and incorporation of one atom each of oxygen into both donors//RNA polymerase II transcription cofactor activity	mediator complex//DASH complex//proton-transporting V-type ATPase, V0 domain//integral to membrane//mitotic spindle//membrane	--
YYD vs. YYC	c75097_g1	69.561	0.303027	7.8427	0.00104	--	--	--	--	--	--	--	--	--
YYD vs. YYC	c75805_g1	38.055	0.303027	6.9725	0.01065	cathepsin B-like cysteine protease [Guillardia theta CCMP2712]>gi|428180143|gb|EKX49011.1| cathepsin B-like cysteine protease [Guillardia theta CCMP2712]	--	cathepsin B	Cathepsin B-like CP3 OS=Giardia intestinalis GN=CP3 PE=2 SV=2	Peptidase family C1 propeptide//Peptidase C1-like family//Papain family cysteine protease	proteolysis//regulation of catalytic activity	cysteine-type peptidase activity//cysteine-type endopeptidase activity	--	Cysteine proteinase Cathepsin L
YYD vs. YYC	c75874_g1	54.6937	0.303027	7.4958	0.002082	--	--	--	--	RNA recognition motif. (a.k.a. RRM, RBD, or RNP domain)	--	nucleic acid binding	--	--
YYD vs. YYC	c77211_g2	48.2925	0.303027	7.3162	0.0012742	hypothetical protein EUTSA_v10005602mg [Eutrema salsugineum]>gi|557091345|gb|ESQ31992.1| hypothetical protein EUTSA_v10005602mg [Eutrema salsugineum]	--	large subunit ribosomal protein LP1	60S acidic ribosomal protein P1-2 OS=Arabidopsis thaliana GN=RPP1B PE=1 SV=2	Occlusion-derived virus envelope protein ODV-E18//Coronavirus S2 glycoprotein	membrane fusion//virion attachment, binding of host cell surface receptor	--	viral envelope//integral to membrane	60s acidic ribosomal protein P1
YYD vs. YYC	c77771_g1	77.6139	0.303027	8.0007	4.6e-05	predicted protein [Hordeum vulgare subsp. vulgare]	Tetrahymena thermophila Peptidase C13 family protein, mRNA	legumain	Legumain OS=Mus musculus GN=Lgmn PE=1 SV=1	Peptidase C13 family	proteolysis	peptidase activity	--	Gpi-anchor transamidase
YYD vs. YYC	c78519_g1	31.2913	0.303027	6.6902	0.040147	--	--	--	--	--	--	--	--	--
YYD vs. YYC	c79151_g1	31.1198	0.303027	6.6822	0.041126	cathepsin B-like cysteine protease [Guillardia theta CCMP2712]>gi|428180143|gb|EKX49011.1| cathepsin B-like cysteine protease [Guillardia theta CCMP2712]	Caenorhabditis brenneri clone 1D1.08 cysteine proteinase cathepsin F-like protein mRNA, partial cds	cathepsin C	Dipeptidyl peptidase 1 OS=Pongo abelii GN=CTSC PE=2 SV=1	Peptidase family C1 propeptide//Peptidase C1-like family//Papain family cysteine protease	regulation of catalytic activity//proteolysis	cysteine-type peptidase activity//cysteine-type endopeptidase activity	--	Cysteine proteinase Cathepsin L
YYD vs. YYC	c79362_g1	57.1119	0.303027	7.5582	0.00021999	hypothetical protein CHLNCDRAFT_59028 [Chlorella variabilis]>gi|307103841|gb|EFN52098.1| hypothetical protein CHLNCDRAFT_59028 [Chlorella variabilis]	--	polyadenylate-binding protein	Polyadenylate-binding protein 1-A OS=Xenopus laevis GN=pabpc1-a PE=1 SV=3	RNA recognition motif. (a.k.a. RRM, RBD, or RNP domain)//Peptidase family S49 N-terminal//Poly-adenylate binding protein, unique domain//RNA binding motif	--	RNA binding//serine-type endopeptidase activity//nucleic acid binding	plasma membrane	Polyadenylate-binding protein (RRM superfamily)
YYD vs. YYC	c79505_g1	48.2844	0.303027	7.316	0.001345	flagellar autotomy protein [Micromonas sp. RCC299]>gi|226523909|gb|ACO69890.1| flagellar autotomy protein [Micromonas sp. RCC299]	--	--	Ribonuclease inhibitor OS=Sus scrofa GN=RNH1 PE=1 SV=1	Leucine Rich repeat//Gastrin/cholecystokinin family//Leucine rich repeat	signal transduction	protein binding//hormone activity	extracellular region	--
YYD vs. YYC	c81552_g1	48.1743	0.303027	7.3127	0.001364	hypothetical protein SPRG_10041 [Saprolegnia parasitica CBS 223.65]	--	--	Alpha-actinin A OS=Dictyostelium discoideum GN=abpA PE=1 SV=2	EF-hand domain pair//Cytoskeletal-regulatory complex EF hand//EF-hand domain pair//EF hand//Spectrin repeat//EF hand//EF-hand domain	--	calcium ion binding//protein binding	--	Ca2+-binding actin-bundling protein (actinin), alpha chain (EF-Hand protein superfamily)
YYD vs. YYC	c82077_g1	95.7897	0.303027	8.3043	0.00064255	--	--	--	--	--	--	--	--	--
YYD vs. YYC	c82077_g4	47.3177	0.303027	7.2868	0.001547	--	--	--	--	--	--	--	--	--
YYD vs. YYC	c83186_g1	42.3367	0.303027	7.1263	0.0043992	predicted protein [Hordeum vulgare subsp. vulgare]	--	--	Piwi-like protein 1 OS=Gallus gallus GN=PIWIL1 PE=2 SV=1	Piwi domain//PAZ domain//Vertebrate endogenous opioids neuropeptide	neuropeptide signaling pathway	protein binding//nucleic acid binding	--	Germ-line stem cell division protein Hiwi/Piwi; negative developmental regulator
YYD vs. YYC	c85102_g1	31.9216	0.303027	6.7189	0.036519	hypothetical protein CISIN_1g0029712mg, partial [Citrus sinensis]	Strongyloides papillosus genome assembly S_papillosus_LIN ,scaffold SPAL_scaffold0000002	AP-1 complex subunit beta-1	Beta-adaptin-like protein C OS=Arabidopsis thaliana GN=BETAC-AD PE=1 SV=2	Adaptin N terminal region//Beta2-adaptin appendage, C-terminal sub-domain	vesicle-mediated transport//intracellular protein transport	--	clathrin adaptor complex//membrane coat	Vesicle coat complex AP-1/AP-2/AP-4, beta subunit
YYD vs. YYC	c20480_g1	36.7852	0.350591	6.7132	0.013543	predicted protein [Hordeum vulgare subsp. vulgare]	--	cofilin	Cofilin OS=Ustilago maydis (strain 521 / FGSC 9021) GN=COF1 PE=3 SV=1	Cofilin/tropomyosin-type actin-binding protein	--	actin binding	intracellular	Actin depolymerizing factor
YYD vs. YYC	c30123_g1	321.786	0.350591	9.8421	0.00082976	Insulin-like growth factor binding protein, N-terminal [Ostreococcus tauri]	--	--	Signal peptide, CUB and EGF-like domain-containing protein 3 OS=Mus musculus GN=Scube3 PE=1 SV=1	Head domain of trimeric autotransporter adhesin//Nine Cysteines Domain of family 3 GPCR//Predicted permease YjgP/YjgQ family	G-protein coupled receptor signaling pathway//pathogenesis	G-protein coupled receptor activity	integral to membrane//outer membrane	Fibrillins and related proteins containing Ca2+-binding EGF-like domains
YYD vs. YYC	c51007_g1	119.481	0.350591	8.4128	0.00077177	--	--	--	--	--	--	--	--	--
YYD vs. YYC	c67353_g1	51.2025	0.350591	7.1903	0.0037164	--	--	--	--	--	--	--	--	--
YYD vs. YYC	c68697_g1	44.4469	0.350591	6.9862	0.0028529	--	--	--	--	--	--	--	--	--
YYD vs. YYC	c68803_g1	135.956	0.350591	8.5991	1.73e-06	PREDICTED: 60S ribosomal protein L19-1-like [Cucumis melo]	--	large subunit ribosomal protein L19e	60S ribosomal protein L19 OS=Drosophila melanogaster GN=RpL19 PE=1 SV=2	Ribosomal protein L19e	translation//ribosome biogenesis	structural constituent of ribosome	intracellular//ribosome	60s ribosomal protein L19
YYD vs. YYC	c69107_g1	111.118	0.350591	8.3081	5.68e-07	PREDICTED: 40S ribosomal protein S3-3-like [Glycine max]	Dictyostelium fasciculatum 40S ribosomal protein S3 (rps3) mRNA, complete cds	small subunit ribosomal protein S3e	40S ribosomal protein S3 OS=Manduca sexta GN=RpS3 PE=2 SV=1	KH domain	--	RNA binding	--	40S ribosomal protein S3
YYD vs. YYC	c69774_g1	85.9375	0.350591	7.9374	6.71e-06	hypothetical protein H310_01543 [Aphanomyces invadans]>gi|574482092|gb|ETW09084.1| hypothetical protein H310_01543 [Aphanomyces invadans]	--	S-phase kinase-associated protein 1	E3 ubiquitin ligase complex SCF subunit sconC OS=Talaromyces stipitatus (strain ATCC 10500 / CBS 375.48 / QM 6759 / NRRL 1006) GN=sconC PE=3 SV=1	BTB/POZ domain//Skp1 family, tetramerisation domain//Skp1 family, dimerisation domain	ubiquitin-dependent protein catabolic process	protein binding	--	SCF ubiquitin ligase, Skp1 component
YYD vs. YYC	c70768_g1	74.7536	0.350591	7.7362	6.7e-05	receptor of activated protein kinase C [Emiliania huxleyi CCMP1516]>gi|551559804|ref|XP_005766801.1| receptor of activated protein kinase C [Emiliania huxleyi CCMP1516]>gi|485605663|gb|EOD05714.1| receptor of activated protein kinase C [Emiliania huxleyi CCMP1516]>gi|485617196|gb|EOD14372.1| receptor of activated protein kinase C [Emiliania huxleyi CCMP1516]	Nippostrongylus brasiliensis genome assembly N_brasiliensis_RM07_v1_5_4 ,scaffold NBR_scaffold0004087	guanine nucleotide-binding protein subunit beta-2-like 1 protein	Guanine nucleotide-binding protein subunit beta-like protein OS=Chlamydomonas reinhardtii GN=GBLP PE=1 SV=1	WD domain, G-beta repeat	--	protein binding	--	G protein beta subunit-like protein
YYD vs. YYC	c74531_g1	224.443	0.350591	9.3223	4.85e-07	predicted protein [Physcomitrella patens]>gi|168013733|ref|XP_001759425.1| predicted protein [Physcomitrella patens]>gi|168029379|ref|XP_001767203.1| predicted protein [Physcomitrella patens]>gi|168029491|ref|XP_001767259.1| predicted protein [Physcomitrella patens]>gi|168068241|ref|XP_001785992.1| predicted protein [Physcomitrella patens]>gi|168068243|ref|XP_001785993.1| predicted protein [Physc…	Tetrapisispora phaffii CBS 4417 60S ribosomal protein L2, partial mRNA	large subunit ribosomal protein L8e	60S ribosomal protein L8 OS=Solanum lycopersicum GN=RPL8 PE=2 SV=1	Ribosomal Proteins L2, C-terminal domain//Ribosomal Proteins L2, RNA binding domain	ribosome biogenesis//translation	structural constituent of ribosome	ribosome//intracellular	60s ribosomal protein L2/L8
YYD vs. YYC	c75651_g1	36.6099	0.350591	6.7063	0.014208	Destroys the superoxide radical which is normally produced within the cells and which are toxic to b [Ectocarpus siliculosus]	--	superoxide dismutase, Fe-Mn family	Superoxide dismutase [Fe] OS=Salmonella typhimurium (strain LT2 / SGSC1412 / ATCC 700720) GN=sodB PE=3 SV=2	Iron/manganese superoxide dismutases, alpha-hairpin domain//Iron/manganese superoxide dismutases, C-terminal domain	oxidation-reduction process//superoxide metabolic process	metal ion binding//superoxide dismutase activity	--	Manganese superoxide dismutase
YYD vs. YYC	c76341_g1	192.266	0.350591	9.0991	4.41e-05	predicted protein [Hordeum vulgare subsp. vulgare]	Setosphaeria turcica Et28A hypothetical protein mRNA	large subunit ribosomal protein L4e	60S ribosomal protein L4 OS=Urechis caupo GN=RPL4 PE=2 SV=1	Ribosomal protein L4/L1 family	ribosome biogenesis//translation	structural constituent of ribosome	ribosome	Ribosomal protein RPL1/RPL2/RL4L4
YYD vs. YYC	c76750_g1	66.8223	0.350591	7.5744	3.19e-05	60S ribosomal protein L10 [Cyanidioschyzon merolae strain 10D]>gi|449016842|dbj|BAM80244.1| 60S ribosomal protein L10 [Cyanidioschyzon merolae strain 10D]	Brachypodium distachyon mRNA, clone: PL016C01-A-017_E18	large subunit ribosomal protein L10e	60S ribosomal protein L10-like OS=Bos taurus GN=RPL10L PE=2 SV=1	Ribosomal protein L16p/L10e//Casein kinase II regulatory subunit	ribosome biogenesis//translation//regulation of protein kinase activity	protein kinase regulator activity//structural constituent of ribosome	ribosome//protein kinase CK2 complex	60s ribosomal protein L10
YYD vs. YYC	c77053_g1	64.2089	0.350591	7.5168	0.0044281	PREDICTED: cysteine proteinase 15A [Glycine max]	--	cathepsin F	Cysteine proteinase 15A OS=Pisum sativum PE=1 SV=1	Peptidase C1-like family//Papain family cysteine protease	proteolysis	cysteine-type peptidase activity//cysteine-type endopeptidase activity	--	Cysteine proteinase Cathepsin L
YYD vs. YYC	c77551_g1	50.0463	0.350591	7.1573	0.0052021	--	--	--	--	--	--	--	--	--
YYD vs. YYC	c78234_g1	41.2188	0.350591	6.8774	0.015952	hypothetical protein PRUPE_ppa003802mg [Prunus persica]>gi|462405600|gb|EMJ11064.1| hypothetical protein PRUPE_ppa003802mg [Prunus persica]	Naegleria gruberi predicted protein, mRNA	H/ACA ribonucleoprotein complex subunit 4	H/ACA ribonucleoprotein complex subunit 4 OS=Gallus gallus GN=DKC1 PE=2 SV=1	TruB family pseudouridylate synthase (N terminal domain)//SWIRM domain//Spore germination B3/ GerAC like, C-terminal//PUA domain	RNA processing//spore germination	RNA binding//protein binding	membrane	Pseudouridine synthase
YYD vs. YYC	c78248_g1	85.6005	0.350591	7.9317	0.00033406	--	--	--	--	--	--	--	--	--
YYD vs. YYC	c78470_g1	36.2155	0.350591	6.6907	0.015649	predicted protein [Hordeum vulgare subsp. vulgare]	--	cathepsin D	Cathepsin D OS=Dictyostelium discoideum GN=ctsD PE=1 SV=1	Eukaryotic aspartyl protease	proteolysis	aspartic-type endopeptidase activity	--	Aspartyl protease
YYD vs. YYC	c79547_g1	51.7264	0.350591	7.205	0.00065283	isocitrate dehydrogenase [NADP], mitochondrial [Phytophthora parasitica INRA-310]>gi|566034275|gb|ETI57186.1| isocitrate dehydrogenase [NADP], mitochondrial [Phytophthora parasitica P1569]>gi|568029418|gb|ETM03344.1| isocitrate dehydrogenase [NADP], mitochondrial [Phytophthora parasitica]>gi|568060092|gb|ETM56636.1| isocitrate dehydrogenase [NADP], mitochondrial [Phytophthora parasitica]>gi|56810…	Dictyostelium fasciculatum isocitrate dehydrogenase (idhC) mRNA, complete cds	isocitrate dehydrogenase	Isocitrate dehydrogenase [NADP], mitochondrial (Fragment) OS=Sus scrofa GN=IDH2 PE=1 SV=1	Isocitrate/isopropylmalate dehydrogenase	oxidation-reduction process	oxidoreductase activity, acting on the CH-OH group of donors, NAD or NADP as acceptor	--	NADP-dependent isocitrate dehydrogenase
YYD vs. YYC	c80016_g1	131.22	0.350591	8.548	9.86e-11	PREDICTED: probable mediator of RNA polymerase II transcription subunit 37e [Brassica rapa]	Naegleria fowleri hsp70 (hsp70) mRNA, complete cds	molecular chaperone DnaK	Chaperone protein DnaK OS=Rhodopseudomonas sp. (strain No.7) GN=dnaK PE=3 SV=1	FGGY family of carbohydrate kinases, C-terminal domain	carbohydrate metabolic process	phosphotransferase activity, alcohol group as acceptor	--	Molecular chaperones HSP70/HSC70, HSP70 superfamily
YYD vs. YYC	c88621_g1	147.742	0.350591	8.7191	7.03e-07	predicted protein [Thalassiosira pseudonana CCMP1335]>gi|209583420|gb|ACI64106.1| predicted protein [Thalassiosira pseudonana CCMP1335]	--	--	Collagen alpha-4(VI) chain OS=Mus musculus GN=Col6a4 PE=1 SV=2	--	--	--	--	--
YYD vs. YYC	c89075_g4	30.6419	0.350591	6.4496	0.04607	predicted protein [Hordeum vulgare subsp. vulgare]	Acanthamoeba castellanii str. Neff hypothetical protein (ACA1_198710) mRNA, complete cds	14-3-3 protein epsilon	14-3-3-like protein OS=Dictyostelium discoideum GN=fttB PE=1 SV=2	--	--	--	--	Multifunctional chaperone (14-3-3 family)
YYD vs. YYC	c86623_g2	604.678	0.558647	10.08	0.015694	--	--	--	--	--	--	--	--	--
YYD vs. YYC	c88978_g1	56.1108	0.558647	6.6502	0.020989	predicted protein [Physcomitrella patens]>gi|162695797|gb|EDQ82139.1| predicted protein [Physcomitrella patens]	PREDICTED: Sorex araneus clathrin, heavy chain (Hc) (CLTC), mRNA	clathrin heavy chain	Clathrin heavy chain 1 OS=Mus musculus GN=Cltc PE=1 SV=3	Tetratricopeptide repeat//Tetratricopeptide repeat//TPR repeat//Tetratricopeptide repeat//Region in Clathrin and VPS//Tetratricopeptide repeat	intracellular protein transport//vesicle-mediated transport//transport	protein binding	clathrin coat//endomembrane system	Vesicle coat protein clathrin, heavy chain
YYD vs. YYC	c89302_g1	76.7304	0.558647	7.1017	0.00098831	hypothetical protein GUITHDRAFT_64440, partial [Guillardia theta CCMP2712]>gi|428184485|gb|EKX53340.1| hypothetical protein GUITHDRAFT_64440, partial [Guillardia theta CCMP2712]	--	Ras GTPase-activating-like protein IQGAP2/3	Ras GTPase-activating-like protein rgaA OS=Dictyostelium discoideum GN=rgaA PE=1 SV=1	HypF finger//GTPase-activator protein for Ras-like GTPase//Sema domain//RasGAP C-terminus//PapC N-terminal domain//emp24/gp25L/p24 family/GOLD//Restriction endonuclease BglII//FKBP-type peptidyl-prolyl cis-trans isomerase//Calponin homology (CH) domain	small GTPase mediated signal transduction//transport//protein folding//regulation of GTPase activity//DNA restriction-modification system//DNA catabolic process	GTPase activator activity//protein binding//Type II site-specific deoxyribonuclease activity//zinc ion binding	Type II site-specific deoxyribonuclease complex//integral to membrane	Ras GTPase-activating protein family - IQGAP
YYD vs. YYC	c49920_g1	118.801	0.582351	7.6724	2.85e-07	BnaC02g42050D [Brassica napus]	--	small subunit ribosomal protein S19e	40S ribosomal protein S19-B OS=Schizosaccharomyces pombe (strain 972 / ATCC 24843) GN=rps19b PE=3 SV=2	Ribosomal protein S19e	translation//ribosome biogenesis	structural constituent of ribosome	ribosome	40S ribosomal protein S19
YYD vs. YYC	c68658_g1	112.215	0.582351	7.5902	0.00013079	component of cytosolic 80S ribosome and 40S small subunit [Volvox carteri f. nagariensis]>gi|300259453|gb|EFJ43680.1| component of cytosolic 80S ribosome and 40S small subunit [Volvox carteri f. nagariensis]	Strongyloides papillosus genome assembly S_papillosus_LIN ,scaffold SPAL_scaffold0000004	small subunit ribosomal protein S10e	40S ribosomal protein S10 OS=Spodoptera frugiperda GN=RpS10 PE=2 SV=1	Spider insecticidal peptide	pathogenesis	--	extracellular region	40s ribosomal protein s10
YYD vs. YYC	c72439_g1	160.796	0.582351	8.1091	2.06e-07	60S ribosomal protein L7Ae isoform 2 [Galdieria sulphuraria]>gi|545709876|ref|XP_005707247.1| 60S ribosomal protein L7Ae isoform 1 [Galdieria sulphuraria]>gi|452823718|gb|EME30726.1| 60S ribosomal protein L7Ae isoform 2 [Galdieria sulphuraria]>gi|452823719|gb|EME30727.1| 60S ribosomal protein L7Ae isoform 1 [Galdieria sulphuraria]	--	large subunit ribosomal protein L7Ae	60S ribosomal protein L7a OS=Bos taurus GN=RPL7A PE=2 SV=3	--	--	--	--	60S ribosomal protein L7A
YYD vs. YYC	c74935_g3	107.627	0.582351	7.5299	4.6e-05	predicted protein [Physcomitrella patens]>gi|162671232|gb|EDQ57787.1| predicted protein [Physcomitrella patens]	Absidia idahoensis var. thermophila genome assembly Lramosa_hybrid_454_Illumina ,scaffold SCAF1	molecular chaperone HtpG	Heat shock protein 81-1 OS=Oryza sativa subsp. japonica GN=HSP81-1 PE=3 SV=2	Hsp90 protein//CDC45-like protein	protein folding//DNA replication initiation//response to stress	unfolded protein binding//ATP binding	--	Molecular chaperone (HSP90 family)
YYD vs. YYC	c75407_g2	46.052	0.582351	6.3052	0.0046723	unknown [Populus trichocarpa]	Medicago truncatula ATP synthase subunit beta (MTR_1g108770) mRNA, complete cds	F-type H+-transporting ATPase subunit beta	ATP synthase subunit beta OS=Clostridium novyi (strain NT) GN=atpD PE=3 SV=1	GtrA-like protein//ATP synthase alpha/beta chain, C terminal domain//ATP synthase alpha/beta family, nucleotide-binding domain	polysaccharide biosynthetic process//ATP hydrolysis coupled proton transport//transport	hydrolase activity, acting on acid anhydrides, catalyzing transmembrane movement of substances//ATP binding	proton-transporting two-sector ATPase complex, catalytic domain//integral to membrane	F0F1-type ATP synthase, beta subunit
YYD vs. YYC	c76750_g4	63.689	0.582351	6.773	0.026035	hypothetical protein CISIN_1g027696mg [Citrus sinensis]	Batrachochytrium dendrobatidis JAM81 hypothetical protein (BATDEDRAFT_19719), mRNA	large subunit ribosomal protein L10e	60S ribosomal protein L10 OS=Euphorbia esula GN=RPL10 PE=2 SV=1	Ribosomal protein L16p/L10e	translation//ribosome biogenesis	structural constituent of ribosome	ribosome	60s ribosomal protein L10
YYD vs. YYC	c77138_g1	51.068	0.582351	6.4544	0.0018573	--	--	--	--	Integrase core domain//Apoptosis-inducing factor, mitochondrion-associated, C-term	DNA integration	protein dimerization activity	--	--
YYD vs. YYC	c78014_g1	66.599	0.582351	6.8375	0.0038947	PREDICTED: tubulin beta-3 chain-like [Solanum tuberosum]	Naegleria gruberi beta-tubulin, mRNA	tubulin beta	Tubulin beta-4 chain OS=Arabidopsis thaliana GN=TUBB4 PE=2 SV=2	Tubulin/FtsZ family, GTPase domain	--	GTPase activity	--	Beta tubulin
YYD vs. YYC	c89854_g1	110.989	0.582351	7.5743	0.0010501	PREDICTED: myosin-7-like [Glycine max]	Naegleria gruberi predicted protein, mRNA	myosin heavy chain	Myosin-2 heavy chain OS=Dictyostelium discoideum GN=mhcA PE=1 SV=3	Rhabdovirus nucleocapsid protein//Intermediate filament protein//Myosin tail//IQ calmodulin-binding motif//Ribosomal protein S19//Myosin head (motor domain)	translation//ribosome biogenesis	structural constituent of ribosome//protein binding//structural molecule activity//motor activity//ATP binding	ribosome//intermediate filament//myosin complex//viral nucleocapsid	Myosin class II heavy chain
YYD vs. YYC	c63484_g1	75.1578	0.606055	6.9543	1.73e-05	60S ribosomal protein L36a [Arabidopsis thaliana]>gi|15236469|ref|NP_193168.1| 60S ribosomal protein L36a [Arabidopsis thaliana]>gi|297800816|ref|XP_002868292.1| 60S ribosomal protein L36a/L44 [Arabidopsis lyrata subsp. lyrata]>gi|297831094|ref|XP_002883429.1| 60S ribosomal protein L36a/L44 [Arabidopsis lyrata subsp. lyrata]>gi|3122753|sp|O23290.3|RL36A_ARATH RecName: Full=60S ribosomal protein L…	Branchiostoma floridae hypothetical protein, mRNA	large subunit ribosomal protein L44e	60S ribosomal protein L36a OS=Arabidopsis thaliana GN=RPL36AA PE=2 SV=3	Ribosomal protein L44	ribosome biogenesis//translation	structural constituent of ribosome	intracellular//cytosolic large ribosomal subunit//ribosome	60S ribosomal protein L44
YYD vs. YYC	c68610_g1	89.974	0.606055	7.2139	9.16e-07	unnamed protein product [Blastocystis hominis]	--	large subunit ribosomal protein L9e	60S ribosomal protein L9 OS=Drosophila melanogaster GN=RpL9 PE=1 SV=2	Ribosomal protein L6	translation//ribosome biogenesis	rRNA binding//structural constituent of ribosome	ribosome	60S ribosomal protein L9
YYD vs. YYC	c68885_g1	132.603	0.606055	7.7734	1.06e-08	Ribosomal protein L18e, conserved site [Ostreococcus tauri]	--	large subunit ribosomal protein L18e	60S ribosomal protein L18 OS=Rattus norvegicus GN=Rpl18 PE=2 SV=2	--	--	--	--	60s ribosomal protein L18
YYD vs. YYC	c69505_g1	98.7773	0.606055	7.3486	0.00024159	conserved unknown protein [Ectocarpus siliculosus]	Acanthamoeba castellanii str. Neff 60S ribosomal protein L27a, putative (ACA1_376690) mRNA, complete cds	large subunit ribosomal protein L27Ae	60S ribosomal protein L27a-3 OS=Entamoeba histolytica GN=rpl27a-3 PE=3 SV=1	--	--	--	--	60s ribosomal protein L15/L27
YYD vs. YYC	c71397_g1	117.369	0.606055	7.5974	0.00011945	predicted protein [Hordeum vulgare subsp. vulgare]	--	large subunit ribosomal protein L7e	60S ribosomal protein L7-3 OS=Arabidopsis thaliana GN=RPL7C PE=2 SV=1	Outer membrane protein (OmpH-like)	--	unfolded protein binding	--	60S ribosomal protein L7
YYD vs. YYC	c73011_g1	117.034	0.606055	7.5933	0.00013374	60S ribosomal protein L11 [Aphanomyces invadans]>gi|574475203|gb|ETW02203.1| 60S ribosomal protein L11 [Aphanomyces invadans]	Melampsora larici-populina 98AG31 hypothetical protein (MELLADRAFT_103715), partial mRNA	large subunit ribosomal protein L11e	60S ribosomal protein L11 OS=Caenorhabditis elegans GN=rpl-11.1 PE=3 SV=1	--	--	--	--	60S ribosomal protein L11
YYD vs. YYC	c73428_g1	48.5382	0.606055	6.3235	0.0028529	--	--	--	--	Polyomavirus agnoprotein//Ependymin	cell-matrix adhesion	calcium ion binding//DNA binding	extracellular region	--
YYD vs. YYC	c73531_g1	120.184	0.606055	7.6316	3.76e-05	predicted protein [Physcomitrella patens]>gi|162688980|gb|EDQ75354.1| predicted protein [Physcomitrella patens]	--	small subunit ribosomal protein S4e	40S ribosomal protein S4 OS=Bombyx mori GN=RpS4 PE=2 SV=1	S4 domain	--	RNA binding	intracellular	40S ribosomal protein S4
YYD vs. YYC	c75021_g2	35.0845	0.606055	5.8552	0.036657	GTP-binding nuclear protein Ran [Galdieria sulphuraria]>gi|452822620|gb|EME29638.1| GTP-binding nuclear protein Ran [Galdieria sulphuraria]	Xenopus laevis RAN, member RAS oncogene family (ran), mRNA >gnl|BL_ORD_ID|385439 Xenopus laevis Xran mRNA for ran GTP-binding protein, complete cds	GTP-binding nuclear protein Ran	GTP-binding nuclear protein Ran OS=Xenopus laevis GN=ran PE=1 SV=2	Septin//Uncharacterised P-loop hydrolase UPF0079//Miro-like protein//ADP-ribosylation factor family//RNA helicase//Ras family//G-protein alpha subunit//Gtr1/RagA G protein conserved region	signal transduction//G-protein coupled receptor signaling pathway//small GTPase mediated signal transduction	RNA binding//GTPase activity//signal transducer activity//RNA helicase activity//G-protein beta/gamma-subunit complex binding//guanyl nucleotide binding//GTP binding	--	GTPase Ran/TC4/GSP1 (nuclear protein transport pathway), small G protein superfamily
YYD vs. YYC	c75282_g1	158.358	0.606055	8.0295	5.05e-05	--	--	--	--	Leucine-rich repeats of kinetochore protein Cenp-F/LEK1//fzo-like conserved region//Apolipoprotein A1/A4/E domain//Intermediate filament protein//Baculovirus polyhedron envelope protein, PEP, C terminus//Prominin//Fibrinogen alpha/beta chain family//Bacteriophage Mu Gam like protein//Autophagy protein Apg6	protein polymerization//lipid transport//lipoprotein metabolic process//mitochondrial fusion//autophagy//DNA protection//signal transduction//platelet activation	protein binding, bridging//transcription factor binding//receptor binding//structural molecule activity//lipid binding//dynein binding//double-stranded DNA binding//GTPase activity//protein homodimerization activity	dynein complex//intermediate filament//transcription factor complex//extracellular region//fibrinogen complex//viral capsid//integral to membrane//mitochondrial outer membrane//viral envelope	--
YYD vs. YYC	c77884_g1	149.228	0.606055	7.9439	0.00027066	hypothetical protein PHYSODRAFT_285516 [Phytophthora sojae]>gi|348680909|gb|EGZ20725.1| hypothetical protein PHYSODRAFT_285516 [Phytophthora sojae]	Naegleria gruberi coronin, mRNA	coronin-1C	Coronin-A OS=Dictyostelium discoideum GN=corA PE=1 SV=2	Homeobox associated leucine zipper//WD domain, G-beta repeat//Basic region leucine zipper//bZIP transcription factor	regulation of transcription, DNA-dependent	protein binding//sequence-specific DNA binding//sequence-specific DNA binding transcription factor activity	transcription factor complex	Actin-binding protein Coronin, contains WD40 repeats
YYD vs. YYC	c81123_g2	43.2333	0.606055	6.1566	0.037489	malate dehydrogenase, mitochondrial precursor [Cyanidioschyzon merolae strain 10D]>gi|449018420|dbj|BAM81822.1| malate dehydrogenase, mitochondrial precursor [Cyanidioschyzon merolae strain 10D]	Chalciope mygdon voucher RZ391 malate dehydrogenase (MDH) gene, partial cds	malate dehydrogenase	Malate dehydrogenase OS=Halorhodospira halophila (strain DSM 244 / SL1) GN=mdh PE=3 SV=1	lactate/malate dehydrogenase, NAD binding domain//lactate/malate dehydrogenase, alpha/beta C-terminal domain	oxidation-reduction process	oxidoreductase activity//oxidoreductase activity, acting on the CH-OH group of donors, NAD or NADP as acceptor	--	NAD-dependent malate dehydrogenase
YYD vs. YYC	c87430_g1	154.27	0.606055	7.9918	1.49e-07	--	--	--	--	Adipogenin	fat cell differentiation	--	--	--
YYD vs. YYC	c90128_g1	90.9526	0.606055	7.2295	0.028874	CUB and sushi domain-containing protein 3 [Theobroma cacao]>gi|508706301|gb|EOX98197.1| CUB and sushi domain-containing protein 3 [Theobroma cacao]	Theobroma cacao CUB and sushi domain-containing protein 3 (TCM_007009) mRNA, complete cds	--	--	Plastocyanin-like domain	electron transport	electron carrier activity	--	--
YYD vs. YYC	c65889_g1	82.7021	0.629914	7.0366	3.71e-06	40S ribosomal protein S17 [Chondrus crispus]>gi|507112130|emb|CDF35824.1| 40S ribosomal protein S17 [Chondrus crispus]	Glarea lozoyensis ATCC 20868 Rps17e-like protein mRNA	small subunit ribosomal protein S17e	40S ribosomal protein S17 OS=Solanum lycopersicum GN=RPS17 PE=2 SV=3	Sodium:dicarboxylate symporter family//Ribosomal S17	anion transport//dicarboxylic acid transport//translation//ribosome biogenesis//cation transport	sodium:dicarboxylate symporter activity//structural constituent of ribosome	intracellular//membrane//ribosome	40S ribosomal protein S17
YYD vs. YYC	c70344_g1	89.44	0.629914	7.1496	2.75e-05	PREDICTED: 60S ribosomal protein L34 [Phoenix dactylifera]	PREDICTED: Solanum tuberosum 60S ribosomal protein L34-like (LOC102605171), mRNA	large subunit ribosomal protein L34e	60S ribosomal protein L34-2 OS=Arabidopsis thaliana GN=RPL34B PE=3 SV=1	Ribosomal protein L34e	ribosome biogenesis//translation	structural constituent of ribosome	intracellular//ribosome	60s ribosomal protein L34
YYD vs. YYC	c76267_g1	43.5048	0.629914	6.1099	0.0079948	hypothetical protein EMIHUDRAFT_457349 [Emiliania huxleyi CCMP1516]>gi|485631142|gb|EOD26277.1| hypothetical protein EMIHUDRAFT_457349 [Emiliania huxleyi CCMP1516]	Naegleria gruberi sec61-like protein, mRNA	protein transport protein SEC61 subunit alpha	Protein transport protein Sec61 subunit alpha OS=Dictyostelium discoideum GN=sec61a PE=3 SV=1	SecY translocase	protein transport	--	membrane	Transport protein Sec61, alpha subunit
YYD vs. YYC	c79347_g1	132.659	0.629914	7.7183	3.01e-05	histone H4 [Volvox carteri f. nagariensis]>gi|302828386|ref|XP_002945760.1| histone H4 [Volvox carteri f. nagariensis]>gi|302828584|ref|XP_002945859.1| histone H4 [Volvox carteri f. nagariensis]>gi|302829288|ref|XP_002946211.1| histone H4 [Volvox carteri f. nagariensis]>gi|302831139|ref|XP_002947135.1| histone H4 [Volvox carteri f. nagariensis]>gi|302831646|ref|XP_002947388.1| histone H4 [Volvox …	Lodderomyces elongisporus NRRL YB-4239 histone H4 (LELG_01679) partial mRNA	histone H4	Histone H4 OS=Volvox carteri GN=H4-I PE=3 SV=2	Core histone H2A/H2B/H3/H4//TATA box binding protein associated factor (TAF)//Transcription initiation factor IID, 31kD subunit	DNA-dependent transcription, initiation//nucleosome assembly	DNA binding//protein heterodimerization activity	nucleus//nucleosome	Histone H4
YYD vs. YYC	c82077_g2	89.2864	0.629914	7.1471	1.06e-06	--	--	--	--	--	--	--	--	--
YYD vs. YYC	c30566_g1	126.501	0.653618	7.5965	8.22e-05	RecName: Full=40S ribosomal protein S12 [Cyanophora paradoxa]>gi|6012956|emb|CAB57311.1| 40s ribosomal protein S12 [Cyanophora paradoxa]	--	small subunit ribosomal protein S12e	40S ribosomal protein S12 OS=Cyanophora paradoxa GN=RPS12 PE=2 SV=1	--	--	--	--	40S ribosomal protein S12
YYD vs. YYC	c49068_g1	73.4837	0.653618	6.8128	4.42e-05	60S ribosomal protein L26, putative [Ricinus communis]>gi|223535429|gb|EEF37099.1| 60S ribosomal protein L26, putative [Ricinus communis]	--	large subunit ribosomal protein L26e	60S ribosomal protein L26-like 1 OS=Homo sapiens GN=RPL26L1 PE=1 SV=1	--	--	--	ribosome	60S ribosomal protein L26
YYD vs. YYC	c56157_g1	102.986	0.653618	7.2998	2.85e-06	hypothetical protein MIMGU_mgv1a016211mg [Erythranthe guttata]>gi|604305419|gb|EYU24563.1| hypothetical protein MIMGU_mgv1a016215mg [Erythranthe guttata]>gi|604331399|gb|EYU36257.1| hypothetical protein MIMGU_mgv1a016232mg [Erythranthe guttata]	Naegleria gruberi predicted protein, mRNA	small subunit ribosomal protein S15Ae	40S ribosomal protein S22 OS=Neurospora crassa (strain ATCC 24698 / 74-OR23-1A / CBS 708.71 / DSM 1257 / FGSC 987) GN=crp-27 PE=3 SV=1	Ribosomal protein S8	translation//ribosome biogenesis	structural constituent of ribosome	ribosome	40S ribosomal protein S15/S22
YYD vs. YYC	c61286_g1	130.885	0.653618	7.6456	4.46e-07	unknown [Picea sitchensis]>gi|224286786|gb|ACN41096.1| unknown [Picea sitchensis]	PREDICTED: Cicer arietinum 40S ribosomal protein S14-like (LOC101489775), transcript variant X2, mRNA	small subunit ribosomal protein S14e	40S ribosomal protein S14 OS=Caenorhabditis elegans GN=rps-14 PE=3 SV=1	Ribosomal protein S11//Hepatitis core protein, putative zinc finger	pathogenesis//ribosome biogenesis//translation	structural constituent of ribosome//structural molecule activity	ribosome	40S ribosomal protein S14
YYD vs. YYC	c663_g1	94.3706	0.653618	7.1737	8.72e-06	Os04g0376000 [Arabidopsis lyrata subsp. lyrata]>gi|297323861|gb|EFH54282.1| Os04g0376000 [Arabidopsis lyrata subsp. lyrata]	--	large subunit ribosomal protein L35e	60S ribosomal protein L35-4 OS=Arabidopsis thaliana GN=RPL35D PE=2 SV=1	GCN5-like protein 1 (GCN5L1)//Ribosomal L29 protein	ribosome biogenesis//translation	structural constituent of ribosome	intracellular//BLOC-1 complex//ribosome	60S ribosomal protein L35
YYD vs. YYC	c66723_g1	136.618	0.653618	7.7075	1.41e-10	60S ribosomal protein L31 putative [Albugo laibachii Nc14]	--	large subunit ribosomal protein L31e	60S ribosomal protein L31 OS=Tetrahymena thermophila (strain SB210) GN=RPL31 PE=1 SV=1	E1 Protein, N terminal domain//Ribosomal protein L31e	translation//ribosome biogenesis	structural constituent of ribosome//hydrolase activity, acting on acid anhydrides	intracellular//ribosome	60S ribosomal protein L31
YYD vs. YYC	c69052_g1	83.8009	0.653618	7.0024	3e-06	component of cytosolic 80S ribosome and 40S small subunit [Volvox carteri f. nagariensis]>gi|300266700|gb|EFJ50886.1| component of cytosolic 80S ribosome and 40S small subunit [Volvox carteri f. nagariensis]	--	small subunit ribosomal protein S11e	40S ribosomal protein S11 OS=Canis familiaris GN=RPS11 PE=1 SV=2	Ribosomal protein S17//Cation-independent mannose-6-phosphate receptor repeat	transport//ribosome biogenesis//translation	structural constituent of ribosome//transporter activity	ribonucleoprotein complex//cytoplasm//cytoplasmic part//ribosome//intracellular organelle//intracellular//integral to membrane	40S ribosomal protein S11
YYD vs. YYC	c70485_g1	101.095	0.653618	7.273	7.85e-07	translation initiation factor eIF-5A [Galdieria sulphuraria]>gi|452823968|gb|EME30974.1| translation initiation factor eIF-5A [Galdieria sulphuraria]	--	translation initiation factor 5A	Eukaryotic translation initiation factor 5A-1 OS=Saccharomyces cerevisiae (strain ATCC 204508 / S288c) GN=HYP2 PE=1 SV=3	Eukaryotic elongation factor 5A hypusine, DNA-binding OB fold	positive regulation of translational termination//regulation of translational elongation//positive regulation of translational elongation//translational frameshifting	ribosome binding//RNA binding//translation elongation factor activity	ribosome	Translation initiation factor 5A (eIF-5A)
YYD vs. YYC	c70707_g1	118.275	0.653618	7.4995	4.87e-09	conserved unknown protein (Partial) [Ectocarpus siliculosus]	--	elongation factor 1-delta	Elongation factor 1-beta OS=Artemia salina PE=1 SV=3	EF-1 guanine nucleotide exchange domain//Oxaloacetate decarboxylase, gamma chain	regulation of translational elongation//arginine metabolic process//translational elongation//proline metabolic process//sodium ion transport//sodium ion export//pyruvate metabolic process	oxaloacetate decarboxylase activity//translation elongation factor activity//sodium ion transmembrane transporter activity	ribosome//membrane//eukaryotic translation elongation factor 1 complex	Elongation factor 1 beta/delta chain
YYD vs. YYC	c73586_g1	97.9082	0.653618	7.2268	5.1e-07	--	--	--	--	Eukaryotic porin	transmembrane transport	--	mitochondrial outer membrane	--
YYD vs. YYC	c77468_g1	74.5415	0.653618	6.8335	0.044644	GDSL-motif lipase 2 [Theobroma cacao]>gi|508780108|gb|EOY27364.1| GDSL-motif lipase 2 [Theobroma cacao]	--	--	GDSL esterase/lipase 1 OS=Arabidopsis thaliana GN=GLIP1 PE=1 SV=1	GDSL-like Lipase/Acylhydrolase	--	hydrolase activity, acting on ester bonds	--	--
YYD vs. YYC	c84839_g1	85.1641	0.653618	7.0257	0.0014104	hypothetical protein VOLCADRAFT_73112 [Volvox carteri f. nagariensis]>gi|300267522|gb|EFJ51705.1| hypothetical protein VOLCADRAFT_73112 [Volvox carteri f. nagariensis]	Strongyloides papillosus genome assembly S_papillosus_LIN ,scaffold SPAL_contig0000021	heat shock protein 90kDa beta	Endoplasmin OS=Bos taurus GN=HSP90B1 PE=2 SV=1	Hsp90 protein	response to stress//protein folding	ATP binding//unfolded protein binding	--	Endoplasmic reticulum glucose-regulated protein (GRP94/endoplasmin), HSP90 family
YYD vs. YYC	c65974_g1	67.2752	0.701181	6.5841	7.32e-05	60S ribosomal protein L29 [Cyanidioschyzon merolae strain 10D]>gi|449015874|dbj|BAM79276.1| 60S ribosomal protein L29 [Cyanidioschyzon merolae strain 10D]	--	--	60S ribosomal protein L29 OS=Saccharomyces cerevisiae (strain ATCC 204508 / S288c) GN=RPL29 PE=1 SV=3	Ribosomal L29e protein family//Bacteriocin class II with double-glycine leader peptide	defense response to bacterium//translation//ribosome biogenesis	structural constituent of ribosome	ribosome//intracellular	60S ribosomal protein L29
YYD vs. YYC	c75542_g1	472.348	0.701181	9.3958	0.013971	RecName: Full=Late embryogenesis abundant protein D-7; Short=LEA D-7 [Gossypium hirsutum]>gi|18497|emb|CAA33194.1| D 29 protein [Gossypium hirsutum]>gi|18505|emb|CAA31589.1| D-7 Lea protein [Gossypium hirsutum]>gi|226551|prf||1601521A Lea D-7 gene	--	--	Late embryogenesis abundant protein D-7 OS=Gossypium hirsutum PE=2 SV=1	Caveolin//Uncharacterized conserved protein (DUF2146)//Presenilin	nuclear-transcribed mRNA catabolic process, nonsense-mediated decay//caveola assembly	aspartic-type endopeptidase activity	integral to membrane	--
YYD vs. YYC	c81099_g1	33.817	0.701181	5.5918	0.045442	PREDICTED: 3-hydroxy-3-methylglutaryl-coenzyme A reductase 3-like [Musa acuminata subsp. malaccensis]	PREDICTED: Saccoglossus kowalevskii 3-hydroxy-3-methylglutaryl-coenzyme A reductase-like (LOC100369866), partial mRNA	hydroxymethylglutaryl-CoA reductase (NADPH)	3-hydroxy-3-methylglutaryl-coenzyme A reductase 1 OS=Dictyostelium discoideum GN=hmgA PE=2 SV=1	Hydroxymethylglutaryl-coenzyme A reductase	steroid biosynthetic process//coenzyme A metabolic process//oxidation-reduction process	coenzyme binding//hydroxymethylglutaryl-CoA reductase (NADPH) activity	--	3-hydroxy-3-methylglutaryl-CoA (HMG-CoA) reductase
YYD vs. YYC	c78709_g1	117.211	0.83797	7.128	3.08e-06	predicted protein [Hordeum vulgare subsp. vulgare]	Phaseolus vulgaris hypothetical protein (PHAVU_003G018300g) mRNA, complete cds	small subunit ribosomal protein S2e	40S ribosomal protein S2 OS=Drosophila melanogaster GN=RpS2 PE=1 SV=2	Ribosomal protein S5, C-terminal domain//Ribosomal protein S5, N-terminal domain	ribosome biogenesis//translation	structural constituent of ribosome//RNA binding	ribosome	40S ribosomal protein S2/30S ribosomal protein S5
YYD vs. YYC	c74935_g2	93.9742	0.861674	6.769	6.39e-05	hypothetical protein THAOC_29237 [Thalassiosira oceanica]	--	molecular chaperone HtpG	Heat shock-like 85 kDa protein OS=Trypanosoma cruzi PE=3 SV=1	Triple QxxK/R motif-containing protein family//Hsp90 protein	protein folding//response to stress	ATP binding//unfolded protein binding	endoplasmic reticulum membrane	Molecular chaperone (HSP90 family)
YYD vs. YYC	c64883_g1	126.949	0.885378	7.1637	3.82e-07	predicted protein [Physcomitrella patens]>gi|162680480|gb|EDQ66916.1| predicted protein [Physcomitrella patens]	--	large subunit ribosomal protein L27e	60S ribosomal protein L27 OS=Danio rerio GN=rpl27 PE=2 SV=3	Ribosomal L27e protein family//CUT domain	translation//ribosome biogenesis	DNA binding//structural constituent of ribosome	ribonucleoprotein complex//ribosome//intracellular	60S ribosomal protein L27
YYD vs. YYC	c63185_g1	90.6536	0.909082	6.6398	2.14e-06	ribosomal protein S20, component of cytosolic 80S ribosome and 40S small subunit [Chlamydomonas reinhardtii]>gi|158274028|gb|EDO99813.1| ribosomal protein S20 [Chlamydomonas reinhardtii]	Linum usitatissimum clone LU0028A10 mRNA sequence	small subunit ribosomal protein S20e	40S ribosomal protein S20 OS=Oryza sativa subsp. japonica GN=RPS20 PE=2 SV=2	--	translation//ribosome biogenesis	structural constituent of ribosome	membrane//ribosome//cytosolic small ribosomal subunit//nucleolus//cell wall	40S ribosomal protein S20
YYD vs. YYC	c63349_g1	114.429	0.909082	6.9758	3.84e-08	hypothetical protein PHYSODRAFT_353704 [Phytophthora sojae]>gi|348690126|gb|EGZ29940.1| hypothetical protein PHYSODRAFT_353704 [Phytophthora sojae]	--	large subunit ribosomal protein L23Ae	60S ribosomal protein L23a OS=Rattus norvegicus GN=Rpl23a PE=2 SV=1	Draxin//Ribosomal protein L23	Wnt receptor signaling pathway//translation//ribosome biogenesis//axon guidance	structural constituent of ribosome	ribosome//intracellular//extracellular region	60s ribosomal protein L23
YYD vs. YYC	c65353_g1	92.9625	0.909082	6.6761	1.47e-06	40S ribosomal protein S13 [Aphanomyces invadans]>gi|574470593|gb|ETV97603.1| 40S ribosomal protein S13 [Aphanomyces invadans]	Absidia idahoensis var. thermophila genome assembly Lramosa_hybrid_454_Illumina ,scaffold SCAF12	small subunit ribosomal protein S13e	40S ribosomal protein S13 OS=Pisum sativum GN=RPS13 PE=2 SV=1	Ribosomal protein S15//Ribosomal S13/S15 N-terminal domain	ribosome biogenesis//translation	structural constituent of ribosome	ribosome//intracellular	40S ribosomal protein S13
YYD vs. YYC	c65917_g1	203.324	0.909082	7.8052	1.76e-07	unnamed protein product [Blastocystis hominis]	--	--	Coactosin OS=Dictyostelium discoideum GN=coaA PE=1 SV=1	Cofilin/tropomyosin-type actin-binding protein	--	actin binding	intracellular	Drebrins and related actin binding proteins
YYD vs. YYC	c67469_g1	58.9554	0.909082	6.0191	0.00072013	--	--	--	--	--	--	--	--	--
YYD vs. YYC	c69799_g1	37.3517	0.909082	5.3606	0.039617	--	--	--	--	Cyclophilin type peptidyl-prolyl cis-trans isomerase/CLD	protein folding//protein peptidyl-prolyl isomerization	peptidyl-prolyl cis-trans isomerase activity	--	--
YYD vs. YYC	c75747_g1	110.032	0.909082	6.9193	5.97e-06	hypothetical protein MIMGU_mgv1a012326mg [Erythranthe guttata]	--	--	Ribonuclease P protein subunit p25-like protein OS=Homo sapiens GN=RPP25L PE=1 SV=1	Alba//Rpp20 subunit of nuclear RNase MRP and P	regulation of RNA metabolic process//tRNA processing	ribonuclease P activity//nucleic acid binding	nucleus//ribonuclease P complex	--
YYD vs. YYC	c63394_g1	205.91	0.932941	7.786	3.01e-07	40S ribosomal protein S6e [Galdieria sulphuraria]>gi|452822200|gb|EME29222.1| 40S ribosomal protein S6e [Galdieria sulphuraria]	--	small subunit ribosomal protein S6e	40S ribosomal protein S6 OS=Asparagus officinalis GN=rps6 PE=2 SV=1	Ribosomal protein S6e	translation//ribosome biogenesis	structural constituent of ribosome	intracellular//ribosome	40S ribosomal protein S6
YYD vs. YYC	c63496_g1	116.719	0.932941	6.967	1.58e-06	predicted protein [Hordeum vulgare subsp. vulgare]	--	cofilin	Actophorin OS=Acanthamoeba castellanii PE=1 SV=2	Cofilin/tropomyosin-type actin-binding protein	--	actin binding	intracellular	Actin depolymerizing factor
YYD vs. YYC	c67584_g1	144.196	0.932941	7.272	5.68e-06	40S ribosomal protein [Aphanomyces astaci]	--	small subunit ribosomal protein S24e	40S ribosomal protein S24-1 OS=Arabidopsis thaliana GN=RPS24A PE=2 SV=1	Ribosomal protein S24e//NADH-ubiquinone oxidoreductase chain 4, amino terminus	oxidation-reduction process//mitochondrial electron transport, NADH to ubiquinone//translation//ribosome biogenesis	structural constituent of ribosome	intracellular//ribosome	40S ribosomal protein S24
YYD vs. YYC	c15629_g1	105.19	0.956645	6.7808	9.14e-05	predicted protein [Phaeodactylum tricornutum CCAP 1055/1]>gi|217407062|gb|EEC47000.1| predicted protein [Phaeodactylum tricornutum CCAP 1055/1]	--	large subunit ribosomal protein L32e	60S ribosomal protein L32 OS=Neurospora crassa (strain ATCC 24698 / 74-OR23-1A / CBS 708.71 / DSM 1257 / FGSC 987) GN=crp-63 PE=3 SV=1	Ribosomal protein L32	translation//ribosome biogenesis	structural constituent of ribosome	ribosome//intracellular	60S ribosomal protein L32
YYD vs. YYC	c51567_g1	44.4773	0.956645	5.5389	0.011591	RecName: Full=Profilin-1; AltName: Full=Allergen Phl p 11; AltName: Full=Pollen allergen Phl p 12; AltName: Allergen=Phl p 12 [Phleum pratense]>gi|453976|emb|CAA54686.1| profilin [Phleum pratense]	--	profilin	Profilin-1A OS=Acanthamoeba castellanii PE=1 SV=2	--	--	--	--	Profilin
YYD vs. YYC	c66380_g1	119.3	0.956645	6.9624	2.32e-07	ribosomal protein S5 component of cytosolic 80S ribosome and 40S small subunit [Coccomyxa subellipsoidea C-169]>gi|384250351|gb|EIE23830.1| ribosomal protein S5 component of cytosolic 80S ribosome and 40S small subunit [Coccomyxa subellipsoidea C-169]	Cryptosporidium parvum Iowa II 40S ribosomal protein S5 (cgd6_4320) mRNA, partial cds	small subunit ribosomal protein S5e	40S ribosomal protein S5 OS=Homo sapiens GN=RPS5 PE=1 SV=4	--	translation//ribosome biogenesis	structural constituent of ribosome//RNA binding	small ribosomal subunit//ribosome	Ribosomal protein S7
YYD vs. YYC	c68119_g1	80.3097	0.956645	6.3914	1.51e-05	hypothetical protein SPRG_14840 [Saprolegnia parasitica CBS 223.65]	--	large subunit ribosomal protein L21e	60S ribosomal protein L21-1 OS=Arabidopsis thaliana GN=RPL21A PE=2 SV=2	Ribosomal protein L21e	ribosome biogenesis//translation	structural constituent of ribosome	intracellular//ribosome	60S ribosomal protein L21
YYD vs. YYC	c70659_g1	47.5365	0.956645	5.6349	0.010629	peptidyl-prolyl cis-trans isomerase family protein [Populus trichocarpa]>gi|566187778|ref|XP_006379277.1| hypothetical protein POPTR_0009s13270g [Populus trichocarpa]>gi|118481352|gb|ABK92619.1| unknown [Populus trichocarpa]>gi|118483196|gb|ABK93502.1| unknown [Populus trichocarpa]>gi|222850144|gb|EEE87691.1| peptidyl-prolyl cis-trans isomerase family protein [Populus trichocarpa]>gi|550331639|gb…	Dictyostelium fasciculatum hypothetical protein (DFA_04550) mRNA, complete cds	peptidylprolyl isomerase	Peptidyl-prolyl cis-trans isomerase OS=Lupinus luteus PE=2 SV=1	NADPH-dependent FMN reductase//Cyclophilin type peptidyl-prolyl cis-trans isomerase/CLD	protein peptidyl-prolyl isomerization//protein folding//response to cadmium ion	peptidyl-prolyl cis-trans isomerase activity//oxidoreductase activity	apoplast//plasma membrane	Cyclophilin type peptidyl-prolyl cis-trans isomerase
YYD vs. YYC	c83080_g1	1376.74	0.956645	10.491	0.011552	CAP160 protein, putative [Theobroma cacao]>gi|508775933|gb|EOY23189.1| CAP160 protein, putative [Theobroma cacao]	--	--	Low-temperature-induced 65 kDa protein OS=Arabidopsis thaliana GN=LTI65 PE=2 SV=2	Glycerol-3-phosphate acyltransferase	phospholipid biosynthetic process	acyl-phosphate glycerol-3-phosphate acyltransferase activity	plasma membrane	--
YYD vs. YYC	c87152_g6	74.8034	0.956645	6.289	0.00039144	elongation factor 1 alpha, partial [Phaeodactylum tricornutum]	Millerozyma farinosa CBS 7064 hypothetical protein (Piso0_002793) mRNA, complete cds	elongation factor 1-alpha	Elongation factor 1-alpha OS=Euglena gracilis GN=TEF PE=2 SV=1	Catechol dioxygenase N terminus	toluene catabolic process//benzoate metabolic process//catechol-containing compound metabolic process//xylene catabolic process//oxidation-reduction process//1,4-dichlorobenzene catabolic process//carbazole catabolic process	catechol 1,2-dioxygenase activity//iron ion binding	--	Translation elongation factor EF-1 alpha/Tu
YYD vs. YYC	c72498_g1	37.3931	0.980505	5.2531	0.038087	ACT-like superfamily protein [Theobroma cacao]>gi|508782181|gb|EOY29437.1| ACT-like superfamily protein [Theobroma cacao]	Theobroma cacao ACT-like superfamily protein (TCM_047083) mRNA, complete cds	--	Bifunctional uridylyltransferase/uridylyl-removing enzyme OS=Azospirillum brasilense GN=glnD PE=1 SV=1	Integrase core domain//ACT domain//ACT domain	DNA integration//metabolic process	amino acid binding	--	--
YYD vs. YYC	c110401_g1	120.647	1	6.91465	3.16e-07	PREDICTED: 60S ribosomal protein L38-like [Musa acuminata subsp. malaccensis]	--	large subunit ribosomal protein L38e	60S ribosomal protein L38 OS=Branchiostoma belcheri GN=RPL38 PE=3 SV=1	Ribosomal L38e protein family	translation//ribosome biogenesis	structural constituent of ribosome	intracellular//ribosome	60S ribosomal protein L38
YYD vs. YYC	c11143_g1	42.7905	1	5.41922	0.001472	--	--	--	--	--	--	--	--	--
YYD vs. YYC	c120133_g1	29.9988	1	4.90683	0.023954	--	--	--	--	--	--	--	--	--
YYD vs. YYC	c12370_g1	492.172	1	8.94302	0.039854	hypothetical protein CARUB_v10023207mg, partial [Capsella rubella]>gi|482562919|gb|EOA27109.1| hypothetical protein CARUB_v10023207mg, partial [Capsella rubella]	--	--	Embryonic protein DC-8 OS=Daucus carota PE=3 SV=1	--	--	--	--	--
YYD vs. YYC	c136856_g1	42.0345	1	5.3935	0.0028231	--	--	--	--	--	--	--	--	--
YYD vs. YYC	c140611_g1	32.3966	1	5.01777	0.029515	ATP synthase F0 subunit a (mitochondrion) [Cyanoptyche gloeocystis]	--	F-type H+-transporting ATPase subunit a	ATP synthase subunit a OS=Rhipicephalus sanguineus GN=ATP6 PE=3 SV=1	ATP synthase A chain	proton transport//ATP synthesis coupled proton transport	hydrogen ion transmembrane transporter activity	--	ATP synthase F0 subunit 6 and related proteins
YYD vs. YYC	c43519_g1	46.3571	1	5.53472	0.00069883	40S ribosomal protein S27a [Zea mays]>gi|195641160|gb|ACG40048.1| 40S ribosomal protein S27a [Zea mays]>gi|414869548|tpg|DAA48105.1| TPA: polyubiquitin-like protein [Zea mays]	Caenorhabditis remanei CRE-UBQ-1 protein (Cre-ubq-1) mRNA, complete cds	small subunit ribosomal protein S27Ae	Ubiquitin-40S ribosomal protein S27a OS=Zea mays GN=UBF9 PE=2 SV=2	Ribosomal protein S27a//DNA directed RNA polymerase, 7 kDa subunit//Oxaloacetate decarboxylase, gamma chain	ribosome biogenesis//translation//sodium ion export//transcription, DNA-dependent//arginine metabolic process//proline metabolic process//sodium ion transport//purine nucleobase metabolic process//pyrimidine nucleobase metabolic process//pyruvate metabolic process	DNA-directed RNA polymerase activity//DNA binding//oxaloacetate decarboxylase activity//structural constituent of ribosome//sodium ion transmembrane transporter activity	ribosome//membrane//nucleolus	Ubiquitin/40S ribosomal protein S27a fusion
YYD vs. YYC	c49525_g1	115.403	1	6.85054	4.37e-08	hypothetical protein AURANDRAFT_26032 [Aureococcus anophagefferens]>gi|676398519|ref|XP_009042537.1| hypothetical protein AURANDRAFT_34909 [Aureococcus anophagefferens]>gi|323446694|gb|EGB02764.1| hypothetical protein AURANDRAFT_34909 [Aureococcus anophagefferens]>gi|323452982|gb|EGB08855.1| hypothetical protein AURANDRAFT_26032 [Aureococcus anophagefferens]	--	large subunit ribosomal protein L35Ae	60S ribosomal protein L35a OS=Caenorhabditis elegans GN=rpl-33 PE=1 SV=3	Ribosomal protein L35Ae//RimM N-terminal domain	ribosome biogenesis//rRNA processing//translation	structural constituent of ribosome	ribosome//intracellular	60S ribosomal protein L35A/L37
YYD vs. YYC	c51783_g2	39.0629	1	5.28773	0.044884	cytochrome c oxidase subunit I (mitochondrion) [Nannochloropsis granulata]>gi|545906467|ref|YP_008519459.1| cytochrome c oxidase subunit I (mitochondrion) [Nannochloropsis oceanica]>gi|472833644|gb|AGI48862.1| cytochrome c oxidase subunit I (mitochondrion) [Nannochloropsis oceanica]>gi|472833680|gb|AGI48897.1| cytochrome c oxidase subunit I (mitochondrion) [Nannochloropsis granulata]>gi|472833862…	Lecane bulla AEG9 voucher ECOCHZ-AG0933.1 cytochrome oxidase subunit 1 (COI) gene, partial cds; mitochondrial	cytochrome c oxidase subunit 1	Cytochrome c oxidase subunit 1 OS=Artemia franciscana GN=COI PE=3 SV=1	Cytochrome C and Quinol oxidase polypeptide I	proton transport//oxidation-reduction process//aerobic respiration//electron transport//mitochondrial electron transport, cytochrome c to oxygen	electron carrier activity//cytochrome-c oxidase activity//heme binding//iron ion binding	respiratory chain complex IV//integral to membrane	Mitochondrial mRNA maturase
YYD vs. YYC	c54598_g1	37.3468	1	5.22291	0.024838	hypothetical protein GUITHDRAFT_156656, partial [Guillardia theta CCMP2712]>gi|428161958|gb|EKX31180.1| hypothetical protein GUITHDRAFT_156656, partial [Guillardia theta CCMP2712]	--	--	Coactosin OS=Dictyostelium discoideum GN=coaA PE=1 SV=1	Cofilin/tropomyosin-type actin-binding protein	--	actin binding	intracellular	Drebrins and related actin binding proteins
YYD vs. YYC	c56171_g1	154.043	1	7.26719	5.86e-10	hypothetical protein PHYSODRAFT_284054 [Phytophthora sojae]>gi|348687313|gb|EGZ27127.1| hypothetical protein PHYSODRAFT_284054 [Phytophthora sojae]	Linum usitatissimum clone LU0003F09 mRNA sequence	large subunit ribosomal protein L30e	60S ribosomal protein L30 OS=Spodoptera frugiperda GN=RpL30 PE=3 SV=1	--	ribosome biogenesis//translation	structural constituent of ribosome	ribosome	60S ribosomal protein L30
YYD vs. YYC	c57980_g1	43.7239	1	5.45035	0.00104	hypothetical protein M569_12809 [Genlisea aurea]	--	small subunit ribosomal protein S21e	40S ribosomal protein S21 OS=Cyanophora paradoxa GN=RPS21 PE=3 SV=1	Ribosomal protein S21e	translation//ribosome biogenesis	structural constituent of ribosome	ribosome//intracellular	40S ribosomal protein S21
YYD vs. YYC	c60376_g1	127.357	1	6.99273	3.97e-11	ribosomal protein S23, component of cytosolic 80S ribosome and 40S small subunit [Chlamydomonas reinhardtii]>gi|302832854|ref|XP_002947991.1| hypothetical protein VOLCADRAFT_79846 [Volvox carteri f. nagariensis]>gi|158279679|gb|EDP05439.1| ribosomal protein S23 [Chlamydomonas reinhardtii]>gi|300266793|gb|EFJ50979.1| hypothetical protein VOLCADRAFT_79846 [Volvox carteri f. nagariensis]	PREDICTED: Phoenix dactylifera 40S ribosomal protein S23 (LOC103701997), mRNA	small subunit ribosomal protein S23e	40S ribosomal protein S23 OS=Lumbricus rubellus GN=RPS23 PE=2 SV=1	Ribosomal protein S12/S23	translation//ribosome biogenesis	structural constituent of ribosome	intracellular//cytosolic small ribosomal subunit//nucleolus//ribosome	40S ribosomal protein S23
YYD vs. YYC	c61031_g1	49.7466	1	5.63653	0.00026209	large subunit ribosomal protein L37e [Nannochloropsis gaditana CCMP526]>gi|422295980|gb|EKU23279.1| large subunit ribosomal protein L37e [Nannochloropsis gaditana CCMP526]	--	large subunit ribosomal protein L37e	60S ribosomal protein L37 OS=Dictyostelium discoideum GN=rpl37 PE=3 SV=1	Ribosomal protein L37e//Ribosomal protein S27a	translation//ribosome biogenesis	structural constituent of ribosome	intracellular//ribosome	60S ribosomal protein L37
YYD vs. YYC	c61168_g2	53.244	1	5.73455	0.022345	cytochrome c oxidase subunit 3 (mitochondrion) (mitochondrion) [Pyropia kanakaensis]>gi|645928429|gb|AIB08146.1| cytochrome c oxidase subunit 3 (mitochondrion) (mitochondrion) [Pyropia kanakaensis]>gi|645928489|gb|AIB08204.1| cytochrome c oxidase subunit 3 (mitochondrion) (mitochondrion) [Pyropia kanakaensis]	Ctenophthalmus formosanus isolate F201 cytochrome oxidase subunit II (COII) gene, partial cds; mitochondrial	cytochrome c oxidase subunit 3	Cytochrome c oxidase subunit 2 OS=Galago senegalensis GN=MT-CO2 PE=3 SV=1	Ctr copper transporter family//Cytochrome C oxidase subunit II, transmembrane domain//Cytochrome c oxidase subunit III	copper ion transmembrane transport//copper ion transport//electron transport chain	copper ion transmembrane transporter activity//heme-copper terminal oxidase activity	membrane//integral to membrane	Cytochrome oxidase subunit III and related proteins
YYD vs. YYC	c63015_g1	138.603	1	7.11481	5.97e-08	50S ribosomal protein L18Ae [Saprolegnia diclina VS20]>gi|530744468|gb|EQC42710.1| 50S ribosomal protein L18Ae [Saprolegnia diclina VS20]	--	large subunit ribosomal protein L18Ae	60S ribosomal protein L18a-1 OS=Arabidopsis thaliana GN=RPL18AA PE=2 SV=1	Ribosomal L18ae/LX protein domain	translation//ribosome biogenesis	structural constituent of ribosome	ribosome	60S ribosomal protein L18A
YYD vs. YYC	c64117_g1	35.0659	1	5.132	0.0085234	--	--	--	--	Mitochondrial ATP synthase g subunit	ATP synthesis coupled proton transport//proton transport	hydrogen ion transmembrane transporter activity	mitochondrial proton-transporting ATP synthase complex, coupling factor F(o)	--
YYD vs. YYC	c65597_g1	47.7324	1	5.5769	0.0004973	hypothetical protein SORBIDRAFT_02g000630 [Sorghum bicolor]>gi|241924685|gb|EER97829.1| hypothetical protein SORBIDRAFT_02g000630 [Sorghum bicolor]	--	Trp repressor binding protein	NAD(P)H dehydrogenase (quinone) OS=Geobacter uraniireducens (strain Rf4) GN=Gura_2508 PE=3 SV=1	NADPH-dependent FMN reductase//Flavodoxin//Flavodoxin	--	FMN binding//oxidoreductase activity	--	1,4-benzoquinone reductase-like; Trp repressor binding protein-like/protoplast-secreted protein
YYD vs. YYC	c65638_g1	95.7739	1	6.58156	8.26e-08	PREDICTED: 40S ribosomal protein S26-3-like [Nicotiana tomentosiformis]	--	small subunit ribosomal protein S26e	40S ribosomal protein S26 OS=Anopheles gambiae GN=RpS26 PE=3 SV=2	Ribosomal protein S26e	translation//ribosome biogenesis	structural constituent of ribosome	intracellular//ribosome	40s ribosomal protein S26
YYD vs. YYC	c65975_g1	89.5922	1	6.4853	0.012887	--	--	--	--	Lamprin//Lipoprotein	defense response	structural molecule activity	proteinaceous extracellular matrix//cell outer membrane	--
YYD vs. YYC	c67023_g1	52.0694	1	5.70237	0.00019751	unknown [Picea sitchensis]>gi|224286732|gb|ACN41069.1| unknown [Picea sitchensis]	--	--	Uncharacterized protein At2g34160 OS=Arabidopsis thaliana GN=At2g34160 PE=1 SV=1	Alba	--	nucleic acid binding	--	--
YYD vs. YYC	c67078_g1	37.5704	1	5.23153	0.0046296	succinate dehydrogenase [Micromonas sp. RCC299]>gi|226522074|gb|ACO68059.1| succinate dehydrogenase [Micromonas sp. RCC299]	Cyanidiaceae sp. MX-AZ01 mitochondrion, complete genome	succinate dehydrogenase (ubiquinone) iron-sulfur subunit	Succinate dehydrogenase iron-sulfur subunit OS=Rickettsia bellii (strain RML369-C) GN=sdhB PE=3 SV=1	2Fe-2S iron-sulfur cluster binding domain//L-lactate permease//Ribosomal protein L11, RNA binding domain//2Fe-2S iron-sulfur cluster binding domain	lactate transport//translation//electron transport//ribosome biogenesis	structural constituent of ribosome//iron-sulfur cluster binding//electron carrier activity//lactate transmembrane transporter activity	ribosome//integral to plasma membrane	Succinate dehydrogenase, Fe-S protein subunit
YYD vs. YYC	c67499_g1	49.1639	1	5.61953	0.0012845	--	--	--	--	--	--	--	--	--
YYD vs. YYC	c67623_g1	26.578	1	4.73216	0.048249	--	--	--	--	--	--	--	--	--
YYD vs. YYC	c67730_g1	43.3695	1	5.43861	0.0014076	--	--	--	Translocator protein OS=Rattus norvegicus GN=Tspo PE=1 SV=1	TspO/MBR family//P5-type ATPase cation transporter	cation transport	ATPase activity	integral to membrane	--
YYD vs. YYC	c68016_g1	48.0274	1	5.58578	0.00048021	hypothetical protein PHYSODRAFT_284724 [Phytophthora sojae]>gi|348683526|gb|EGZ23341.1| hypothetical protein PHYSODRAFT_284724 [Phytophthora sojae]	--	nascent polypeptide-associated complex subunit alpha	Nascent polypeptide-associated complex subunit alpha OS=Ustilago maydis (strain 521 / FGSC 9021) GN=EGD2 PE=3 SV=1	--	--	--	--	Transcription factor containing NAC and TS-N domains
YYD vs. YYC	c68543_g1	120.734	1	6.91569	1.27e-10	ribosomal protein S25, component of cytosolic 80S ribosome and 40S small subunit [Chlamydomonas reinhardtii]>gi|158276888|gb|EDP02658.1| ribosomal protein S25 [Chlamydomonas reinhardtii]	--	small subunit ribosomal protein S25e	40S ribosomal protein S25 OS=Neurospora crassa (strain ATCC 24698 / 74-OR23-1A / CBS 708.71 / DSM 1257 / FGSC 987) GN=rps-25 PE=3 SV=1	Potassium channel Kv1.4 tandem inactivation domain//Iron dependent repressor, N-terminal DNA binding domain	potassium ion transport	DNA binding//voltage-gated potassium channel activity//potassium ion binding	voltage-gated potassium channel complex//ribosome//integral to membrane	40S ribosomal protein S25
YYD vs. YYC	c75603_g1	65.8788	1.00421	6.0357	0.0002155	predicted protein [Physcomitrella patens]>gi|162672544|gb|EDQ59080.1| predicted protein [Physcomitrella patens]	Absidia idahoensis var. thermophila genome assembly Lramosa_hybrid_454_Illumina ,scaffold SCAF4	protein disulfide-isomerase A6	Protein disulfide isomerase-like 2-1 OS=Oryza sativa subsp. japonica GN=PDIL2-1 PE=2 SV=2	Thioredoxin//Endoplasmic reticulum protein ERp29, C-terminal domain//Redoxin//AhpC/TSA family//Na+/H+ ion antiporter subunit	cation transport//oxidation-reduction process//cell redox homeostasis	oxidoreductase activity//antioxidant activity//cation transmembrane transporter activity	endoplasmic reticulum//integral to membrane	Thioredoxin/protein disulfide isomerase
YYD vs. YYC	c80882_g2	217.94	1.00421	7.7617	1.15e-06	hsp70 [Hemiselmis andersenii]>gi|159765687|gb|ABW97915.1| hsp70 [Hemiselmis andersenii]	Naegleria fowleri hsp70 (hsp70) mRNA, complete cds	heat shock 70kDa protein 1/8	Heat shock 70 kDa protein A OS=Caenorhabditis elegans GN=hsp-1 PE=1 SV=2	MreB/Mbl protein//FGGY family of carbohydrate kinases, C-terminal domain//Hydantoinase/oxoprolinase	carbohydrate metabolic process//cell morphogenesis	ATP binding//hydrolase activity//phosphotransferase activity, alcohol group as acceptor	nucleomorph	Molecular chaperones HSP70/HSC70, HSP70 superfamily
YYD vs. YYC	c89099_g2	110.58	1.141	6.5986	0.0052806	--	--	--	--	--	--	--	--	--
YYD vs. YYC	c83492_g3	106.48	1.1647	6.5145	0.0077283	Pyrophosphate-energised proton pump [Ostreococcus tauri]	Ignavibacterium album JCM 16511, complete genome	inorganic pyrophosphatase	Putative K(+)-stimulated pyrophosphate-energized sodium pump OS=Clostridium tetani (strain Massachusetts / E88) GN=hppA PE=3 SV=1	Inorganic H+ pyrophosphatase	oxidative phosphorylation//proton transport	hydrogen-translocating pyrophosphatase activity//inorganic diphosphatase activity	membrane	--
YYD vs. YYC	c66525_g1	68.3031	1.18841	5.8449	0.0089216	PREDICTED: 40S ribosomal protein S15-like [Phoenix dactylifera]	Candida dubliniensis CD36 40S ribosomal protein S15, partial mRNA	small subunit ribosomal protein S15e	40S ribosomal protein S15 OS=Xiphophorus maculatus GN=rps15 PE=2 SV=1	Ribosomal protein S19	translation//ribosome biogenesis	structural constituent of ribosome	ribosome	40S ribosomal protein S15
YYD vs. YYC	c74610_g1	137.819	1.18841	6.8576	0.00012101	40S ribosomal protein-like protein [Thalassiosira pseudonana CCMP1335]>gi|220975557|gb|EED93885.1| 40S ribosomal protein-like protein [Thalassiosira pseudonana CCMP1335]	PREDICTED: Pelodiscus sinensis 40S ribosomal protein SA-like (LOC102447174), mRNA	small subunit ribosomal protein SAe	40S ribosomal protein SA OS=Brassica napus GN=LRP PE=2 SV=1	SAM domain (Sterile alpha motif)//Ribosomal protein S2	ribosome biogenesis//translation	structural constituent of ribosome//protein binding	ribosome//intracellular//small ribosomal subunit	40S ribosomal protein SA (P40)/Laminin receptor 1
YYD vs. YYC	c84694_g2	99.6706	1.18841	6.3901	4.6e-05	adenosylhomocysteinase [Galdieria sulphuraria]>gi|452825047|gb|EME32046.1| adenosylhomocysteinase [Galdieria sulphuraria]	Citrus clementina hypothetical protein (CICLE_v10004852mg) mRNA, complete cds	adenosylhomocysteinase	Adenosylhomocysteinase OS=Prosthecochloris vibrioformis (strain DSM 265) GN=ahcY PE=3 SV=1	Tetrahydrofolate dehydrogenase/cyclohydrolase, NAD(P)-binding domain//Putative NAD(P)-binding//Glutamate/Leucine/Phenylalanine/Valine dehydrogenase//S-adenosyl-L-homocysteine hydrolase//D-isomer specific 2-hydroxyacid dehydrogenase, NAD binding domain//TrkA-N domain	glyoxylate metabolic process//siroheme biosynthetic process//methionine metabolic process//one-carbon metabolic process//folic acid-containing compound biosynthetic process//oxidation-reduction process//potassium ion transport//porphyrin-containing compound biosynthetic process//cellular amino acid metabolic process	precorrin-2 dehydrogenase activity//oxidoreductase activity//methylenetetrahydrofolate dehydrogenase (NADP+) activity//catalytic activity//NAD binding//adenosylhomocysteinase activity	--	S-adenosylhomocysteine hydrolase
YYD vs. YYC	c69708_g1	113.71	1.21211	6.5517	1.05e-07	hypothetical protein ARALYDRAFT_479130 [Arabidopsis lyrata subsp. lyrata]>gi|297331000|gb|EFH61419.1| hypothetical protein ARALYDRAFT_479130 [Arabidopsis lyrata subsp. lyrata]	--	--	Translationally-controlled tumor protein homolog OS=Neurospora crassa (strain ATCC 24698 / 74-OR23-1A / CBS 708.71 / DSM 1257 / FGSC 987) GN=NCU06464 PE=3 SV=1	--	--	--	--	Microtubule-binding protein (translationally controlled tumor protein)
YYD vs. YYC	c79178_g1	69.4642	1.21211	5.8407	0.00022932	predicted protein [Hordeum vulgare subsp. vulgare]	--	ornithine decarboxylase	Ornithine decarboxylase 1 OS=Xenopus laevis GN=odc1-a PE=2 SV=1	Soluble liver antigen/liver pancreas antigen (SLA/LP autoantigen)//Pyridoxal-dependent decarboxylase, C-terminal sheet domain//Protein of unknown function (DUF1021)//Pyridoxal-dependent decarboxylase, pyridoxal binding domain	biofilm formation	transferase activity//catalytic activity	--	Ornithine decarboxylase
YYD vs. YYC	c87152_g1	183.817	1.21211	7.2446	5.59e-11	RecName: Full=Elongation factor 1-alpha C; Short=EF-1-alpha C [Porphyra purpurea]>gi|476155|gb|AAA61793.1| EF1-alpha [Porphyra purpurea]	Radiomyces spectabilis translation elongation factor 1-alpha (EF-1alpha) gene, partial cds	elongation factor 1-alpha	Elongation factor 1-alpha OS=Blastobotrys adeninivorans GN=TEF PE=3 SV=1	Semialdehyde dehydrogenase, dimerisation domain//Elongation factor Tu domain 2	urea cycle intermediate metabolic process//oxidation-reduction process//cellular amino acid biosynthetic process	N-acetyl-gamma-glutamyl-phosphate reductase activity//GTP binding//protein dimerization activity//oxidoreductase activity, acting on the aldehyde or oxo group of donors, NAD or NADP as acceptor	cytoplasm	Translation elongation factor EF-1 alpha/Tu
YYD vs. YYC	c79266_g1	402.409	1.21226	8.3748	5.62e-09	actin-like protein 3 [Saprolegnia diclina VS20]>gi|530728665|gb|EQC26907.1| actin-like protein 3 [Saprolegnia diclina VS20]	PREDICTED: Amphimedon queenslandica actin-related protein 3-like (LOC100637821), mRNA	--	Actin-related protein 3 OS=Caenorhabditis elegans GN=arx-1 PE=3 SV=1	MreB/Mbl protein	cell morphogenesis	--	--	Actin-related protein Arp2/3 complex, subunit Arp3
YYD vs. YYC	c72142_g1	91.5797	1.25967	6.1839	3.84e-06	PREDICTED: 60S ribosomal protein L12-1-like [Setaria italica]>gi|514801066|ref|XP_004975448.1| PREDICTED: 60S ribosomal protein L12-1-like [Setaria italica]>gi|514803575|ref|XP_004976674.1| PREDICTED: 60S ribosomal protein L12-1-like [Setaria italica]	Fusarium pseudograminearum CS3096 hypothetical protein partial mRNA	large subunit ribosomal protein L12e	60S ribosomal protein L12-2 OS=Arabidopsis thaliana GN=RPL12B PE=1 SV=1	Ribosomal protein L11, RNA binding domain	ribosome biogenesis//translation	structural constituent of ribosome	ribosome	40S ribosomal protein S2
YYD vs. YYC	c77211_g1	170.657	1.25967	7.0819	1.58e-06	60S acidic ribosomal protein P0 putative [Albugo laibachii Nc14]	Agaricus bisporus var. bisporus H97 hypothetical protein (AGABI2DRAFT_191238), mRNA	large subunit ribosomal protein LP0	60S acidic ribosomal protein P0 OS=Ceratitis capitata GN=RpLP0 PE=3 SV=1	1-deoxy-D-xylulose 5-phosphate reductoisomerase//Occlusion-derived virus envelope protein ODV-E18//Ribosomal protein L10	oxidation-reduction process//ribosome biogenesis	NADPH binding	intracellular//viral envelope	60S acidic ribosomal protein P0
YYD vs. YYC	c87614_g1	254.03	1.28353	7.6287	0.00021379	--	--	--	--	Sec23/Sec24 helical domain	ER to Golgi vesicle-mediated transport//intracellular protein transport	--	COPII vesicle coat	--
YYD vs. YYC	c78510_g1	264.967	1.30724	7.6631	4.56e-08	RecName: Full=Calreticulin; Flags: Precursor [Euglena gracilis]>gi|3970687|emb|CAA70945.1| calreticulin precursor [Euglena gracilis]	Naegleria gruberi predicted protein, mRNA	calreticulin	Calreticulin OS=Euglena gracilis PE=2 SV=1	MAP7 (E-MAP-115) family//Calreticulin family	microtubule cytoskeleton organization//protein folding	calcium ion binding//unfolded protein binding	endoplasmic reticulum//microtubule cytoskeleton	Calreticulin
YYD vs. YYC	c64114_g1	41.7641	1.3548	4.9461	0.029154	ribosomal protein L7a [Pfiesteria piscicida]	--	large subunit ribosomal protein L7Ae	60S ribosomal protein L7a OS=Takifugu rubripes GN=rpl7a PE=3 SV=3	--	--	--	--	60S ribosomal protein L7A
YYD vs. YYC	c69347_g1	101.55	1.3548	6.228	1.99e-06	PREDICTED: 40S ribosomal protein S9-2-like [Nicotiana tomentosiformis]	Phaseolus vulgaris hypothetical protein (PHAVU_003G191200g) mRNA, complete cds	small subunit ribosomal protein S9e	40S ribosomal protein S9-2 OS=Arabidopsis thaliana GN=RPS9C PE=2 SV=1	S4 domain//Ribosomal protein S4/S9 N-terminal domain	--	RNA binding//rRNA binding	intracellular	Ribosomal protein S4
YYD vs. YYC	c70459_g1	192.387	1.46773	7.0343	2.37e-07	--	--	--	--	2OG-Fe(II) oxygenase superfamily	oxidation-reduction process	oxidoreductase activity	--	--
YYD vs. YYC	c76663_g1	242.08	1.49143	7.3426	3.82e-07	cathepsin B-like cysteine protease [Guillardia theta CCMP2712]>gi|428180143|gb|EKX49011.1| cathepsin B-like cysteine protease [Guillardia theta CCMP2712]	Naegleria gruberi cathepsin B, mRNA	cathepsin B	Cathepsin B OS=Pongo abelii GN=CTSB PE=2 SV=1	Papain family cysteine protease//Peptidase C1-like family//Peptidase family C1 propeptide	regulation of catalytic activity//proteolysis	cysteine-type peptidase activity//cysteine-type endopeptidase activity	--	Cysteine proteinase Cathepsin L
YYD vs. YYC	c77173_g1	193.753	1.49143	7.0214	1.91e-05	histone H2B [Cyanidioschyzon merolae strain 10D]>gi|544214335|ref|XP_005537314.1| histone H2B [Cyanidioschyzon merolae strain 10D]>gi|449017867|dbj|BAM81269.1| histone H2B [Cyanidioschyzon merolae strain 10D]>gi|449017876|dbj|BAM81278.1| histone H2B [Cyanidioschyzon merolae strain 10D]	Lodderomyces elongisporus NRRL YB-4239 histone H2B.1 (LELG_01686) partial mRNA	histone H2B	Histone H2B OS=Chaetomium globosum (strain ATCC 6205 / CBS 148.51 / DSM 1962 / NBRC 6347 / NRRL 1970) GN=HTB1 PE=3 SV=3	Core histone H2A/H2B/H3/H4	--	DNA binding	--	Histone H2B
YYD vs. YYC	c79711_g1	76.2554	1.49159	5.6759	0.00011953	--	--	--	Leech-derived tryptase inhibitor C OS=Hirudo medicinalis PE=1 SV=1	CDR ABC transporter//Kazal-type serine protease inhibitor domain//Kazal-type serine protease inhibitor domain	transport	ATPase activity, coupled to transmembrane movement of substances//ATP binding//protein binding	integral to membrane	--
YYD vs. YYC	c68683_g1	75.4241	1.51514	5.6375	0.00077177	hypothetical protein GUITHDRAFT_56353, partial [Guillardia theta CCMP2712]>gi|428172483|gb|EKX41392.1| hypothetical protein GUITHDRAFT_56353, partial [Guillardia theta CCMP2712]	--	--	Kelch-like protein 40b OS=Danio rerio GN=klhl40b PE=2 SV=1	Major spike protein (G protein)//BTB/POZ domain	modulation by virus of host morphology or physiology	protein binding	--	Topoisomerase TOP1-interacting protein BTBD1
YYD vs. YYC	c75227_g1	178.872	1.51529	6.8832	0.00060413	unnamed protein product [Blastocystis hominis]	--	large subunit ribosomal protein L6e	60S ribosomal protein L6 OS=Rattus norvegicus GN=Rpl6 PE=1 SV=5	Mitochondrial import receptor subunit Tom22//Ribosomal protein L6e	intracellular protein transport//translation//ribosome biogenesis	structural constituent of ribosome	ribosome//intracellular//mitochondrial outer membrane	60s ribosomal protein L6
YYD vs. YYC	c77925_g1	363.755	1.51529	7.9072	5.51e-07	--	--	--	--	--	--	--	--	--
YYD vs. YYC	c42483_g1	343.499	1.539	7.8022	3.82e-07	hypothetical protein GUITHDRAFT_89929 [Guillardia theta CCMP2712]>gi|428167837|gb|EKX36790.1| hypothetical protein GUITHDRAFT_89929 [Guillardia theta CCMP2712]	--	profilin	Profilin-1A OS=Acanthamoeba castellanii PE=1 SV=2	--	--	--	--	Profilin
YYD vs. YYC	c73542_g1	140.779	1.539	6.5153	2.01e-05	ribosomal protein S8e [Helicosporidium sp. ATCC 50920]	--	small subunit ribosomal protein S8e	40S ribosomal protein S8 OS=Zea mays GN=RPS8 PE=1 SV=2	--	--	--	--	40S ribosomal protein S8
YYD vs. YYC	c75943_g2	91.1723	1.5627	5.8665	4.6e-05	Elongation factor 2 [Aegilops tauschii]	PREDICTED: Brassica rapa elongation factor 2-like (LOC103865495), transcript variant X1, mRNA >gnl|BL_ORD_ID|24604426 PREDICTED: Brassica rapa elongation factor 2-like (LOC103865495), transcript variant X2, mRNA	elongation factor 2	Elongation factor 2 OS=Gallus gallus GN=EEF2 PE=1 SV=3	Elongation factor G, domain IV//Protein-arginine deiminase (PAD) middle domain	peptidyl-citrulline biosynthetic process from peptidyl-arginine//nitrogen compound metabolic process	protein-arginine deiminase activity//calcium ion binding//GTP binding	cytoplasm	Elongation factor 2
YYD vs. YYC	c89499_g2	202.196	1.56286	7.0154	2.22e-05	hypothetical protein EUGRSUZ_H00286 [Eucalyptus grandis]	PREDICTED: Oryza brachyantha 60S ribosomal protein L5-1-like (LOC102707916), transcript variant X2, mRNA	large subunit ribosomal protein L5e	60S ribosomal protein L5 OS=Helianthus annuus GN=RPL5A PE=2 SV=1	Ribosomal L18p/L5e family	ribosome biogenesis//translation	structural constituent of ribosome	intracellular//ribosome	60S ribosomal protein L5
YYD vs. YYC	c149034_g1	61.8016	1.61026	5.2623	0.0014104	ribosomal protein S30 [Pfiesteria piscicida]	--	--	40S ribosomal protein S30 OS=Plasmodium falciparum (isolate 3D7) GN=RPS30 PE=1 SV=1	Ribosomal protein S30	translation//ribosome biogenesis	structural constituent of ribosome	intracellular//ribosome	Ubiquitin-like/40S ribosomal S30 protein fusion
YYD vs. YYC	c78099_g1	130.566	1.65783	6.2993	5.68e-07	--	--	--	--	--	--	--	--	--
YYD vs. YYC	c83868_g1	69.0069	1.70539	5.3386	0.00040438	hypothetical protein VOLCADRAFT_105857 [Volvox carteri f. nagariensis]>gi|300261432|gb|EFJ45645.1| hypothetical protein VOLCADRAFT_105857 [Volvox carteri f. nagariensis]	--	--	--	Kazal-type serine protease inhibitor domain//Kazal-type serine protease inhibitor domain	--	protein binding	--	--
YYD vs. YYC	c86217_g2	95.0247	1.74705	5.7653	0.027015	--	Rhodoferax ferrireducens T118, complete genome	--	--	--	--	--	--	--
YYD vs. YYC	c76212_g1	209.162	1.77076	6.8841	6.16e-05	predicted protein [Physcomitrella patens]>gi|162683240|gb|EDQ69652.1| predicted protein [Physcomitrella patens]	Spathaspora passalidarum NRRL Y-27907 60S ribosomal protein L3 (SPAPADRAFT_60139), mRNA	large subunit ribosomal protein L3e	60S ribosomal protein L3 OS=Oryza sativa subsp. japonica GN=RPL3 PE=2 SV=2	Ribosomal protein L3	translation//ribosome biogenesis	structural constituent of ribosome	intracellular//ribonucleoprotein complex//ribosome	60S ribosomal protein L3 and related proteins
YYD vs. YYC	c71198_g1	235.138	1.79462	7.0337	1.95e-06	ADP/ATP translocase 1 [Aphanomyces astaci]	PREDICTED: Bombus terrestris ADP,ATP carrier protein 2-like (LOC100652161), mRNA	solute carrier family 25 (mitochondrial adenine nucleotide translocator), member 4/5/6/31	Mitochondrial substrate carrier family protein ancA OS=Dictyostelium discoideum GN=ancA PE=1 SV=1	--	--	--	--	Mitochondrial ADP/ATP carrier proteins
YYD vs. YYC	c72765_g1	74.4375	1.88974	5.2998	0.01555	hypothetical protein CICLE_v10013017mg [Citrus clementina]>gi|557532375|gb|ESR43558.1| hypothetical protein CICLE_v10013017mg [Citrus clementina]	--	--	--	--	--	--	--	--
YYD vs. YYC	c73545_g1	126.094	1.93715	6.0244	3.08e-07	predicted protein [Physcomitrella patens]>gi|162680402|gb|EDQ66838.1| predicted protein [Physcomitrella patens]	--	large subunit ribosomal protein L14e	60S ribosomal protein L14-A OS=Saccharomyces cerevisiae (strain ATCC 204508 / S288c) GN=RPL14A PE=1 SV=1	Ribosomal protein L14	translation//ribosome biogenesis	structural constituent of ribosome	ribosome//intracellular	60S ribosomal protein L14
YYD vs. YYC	c79673_g1	364.916	1.93715	7.5575	9.62e-05	--	--	--	Snaclec echicetin subunit beta OS=Echis carinatus sochureki PE=1 SV=1	--	--	--	--	--
YYD vs. YYC	c76400_g1	80.6624	2.12119	5.2489	0.00035673	--	--	--	--	--	--	--	--	--
YYD vs. YYC	c95316_g1	70.3474	2.51935	4.8034	0.0012315	--	--	--	--	--	--	--	--	--
YYD vs. YYC	c81759_g2	162.109	3.24439	5.6429	0.0043992	elongation factor 1alpha, partial [Roombia sp. NY0200]	Colponema vietnamica from Viet Nam translation elongation factor 1-alpha (EF1A) mRNA, complete cds	elongation factor 1-alpha	Elongation factor 1-alpha, somatic form OS=Xenopus laevis GN=eef1as PE=2 SV=1	Elongation factor Tu domain 2	--	GTP binding	--	Translation elongation factor EF-1 alpha/Tu
YYD vs. YYC	c76387_g1	364.413	3.64254	6.6445	0.00046466	Heat shock protein 70B [Theobroma cacao]>gi|508778858|gb|EOY26114.1| Heat shock protein 70B [Theobroma cacao]	PREDICTED: Fragaria vesca subsp. vesca heat shock 70 kDa protein-like (LOC101294000), mRNA	heat shock 70kDa protein 1/8	Heat shock cognate 70 kDa protein OS=Petunia hybrida GN=HSP70 PE=2 SV=1	Hydantoinase/oxoprolinase//MreB/Mbl protein	cell morphogenesis	hydrolase activity	--	Molecular chaperones HSP70/HSC70, HSP70 superfamily
YYD vs. YYC	c107364_g1	378.223	4.40909	6.4226	2.97e-07	--	--	--	--	--	--	--	--	--
YYD vs. YYC	c52541_g1	142.803	4.52171	4.981	3.08e-07	PREDICTED: uncharacterized protein LOC103975022 [Musa acuminata subsp. malaccensis]	Trachelotractus entzi isolate LWW07033111 28S ribosomal RNA gene, partial sequence	--	--	--	--	--	--	--
YYD vs. YYC	c72339_g1	61.0831	5.09247	3.5843	0.023844	High affinity nitrate transporter 2.6 [Theobroma cacao]>gi|508787194|gb|EOY34450.1| High affinity nitrate transporter 2.6 [Theobroma cacao]	--	MFS transporter, NNP family, nitrate/nitrite transporter	High-affinity nitrate transporter 2.1 OS=Arabidopsis thaliana GN=NRT2.1 PE=1 SV=1	--	--	--	--	--
YYD vs. YYC	c88230_g2	137.764	5.57363	4.6274	0.015096	Uncharacterized protein TCM_004752 [Theobroma cacao]>gi|508703305|gb|EOX95201.1| Uncharacterized protein TCM_004752 [Theobroma cacao]	--	--	--	Photosystem II 10 kDa phosphoprotein	photosynthesis//protein stabilization	phosphate ion binding	photosystem II//membrane	--
YYD vs. YYC	c79164_g2	63.0517	6.18575	3.3495	0.044644	Leucine-rich repeat protein kinase family protein, putative [Theobroma cacao]>gi|508779737|gb|EOY26993.1| Leucine-rich repeat protein kinase family protein, putative [Theobroma cacao]	Theobroma cacao Leucine-rich repeat protein kinase family protein, putative (TCM_028947) mRNA, complete cds	--	Probable LRR receptor-like serine/threonine-protein kinase At1g51810 OS=Arabidopsis thaliana GN=At1g51810 PE=2 SV=1	Protein kinase domain//Leucine Rich Repeat//Leucine rich repeat//Protein tyrosine kinase//Leucine Rich repeat	protein phosphorylation	protein kinase activity//protein binding//ATP binding	--	--
YYD vs. YYC	c76892_g2	82.464	6.23315	3.7257	0.04607	Heavy metal transport/detoxification superfamily protein [Theobroma cacao]>gi|508724197|gb|EOY16094.1| Heavy metal transport/detoxification superfamily protein [Theobroma cacao]	Theobroma cacao Heavy metal transport/detoxification superfamily protein (TCM_034972) mRNA, complete cds	--	Heavy metal-associated isoprenylated plant protein 26 OS=Arabidopsis thaliana GN=HIPP26 PE=1 SV=1	Galanin//Heavy-metal-associated domain	metal ion transport//signal transduction	hormone activity//metal ion binding	extracellular region	--
YYD vs. YYC	c81042_g2	566.569	6.29899	6.491	0.016327	heat shock protein, putative [Ricinus communis]>gi|223547753|gb|EEF49245.1| heat shock protein, putative [Ricinus communis]	Theobroma cacao Heat shock protein 70B (TCM_027507) mRNA, complete cds	heat shock 70kDa protein 1/8	Heat shock 70 kDa protein OS=Glycine max GN=HSP70 PE=1 SV=1	Surface antigen variable number repeat	response to stress//oxidation-reduction process	2-alkenal reductase [NAD(P)] activity//ATP binding	outer membrane	Molecular chaperones HSP70/HSC70, HSP70 superfamily
YYD vs. YYC	c90196_g3	120.378	7.51063	4.0025	7.26e-05	RRNA intron-encoded homing endonuclease [Medicago truncatula]	Vahlkampfiidae sp. SG-2014 18S ribosomal RNA gene, partial sequence	--	--	--	--	--	--	--
YYD vs. YYC	c88968_g3	72.3662	8.78873	3.0416	0.047758	hypothetical protein CISIN_1g029313mg [Citrus sinensis]	PREDICTED: Fragaria vesca subsp. vesca CASP-like protein ARALYDRAFT_321547-like (LOC101301308), mRNA	--	CASP-like protein 4B1 OS=Arabidopsis lyrata subsp. lyrata GN=ARALYDRAFT_321547 PE=3 SV=1	Membrane-associating domain	--	--	membrane	--
YYD vs. YYC	c76591_g1	262.967	9.69765	4.7611	0.0037164	HSP20-like chaperones superfamily protein [Theobroma cacao]>gi|508778522|gb|EOY25778.1| HSP20-like chaperones superfamily protein [Theobroma cacao]	--	HSP20 family protein	22.7 kDa class IV heat shock protein OS=Pisum sativum GN=HSP22.7 PE=2 SV=1	--	--	--	--	Molecular chaperone (small heat-shock protein Hsp26/Hsp42)
YYD vs. YYC	c89371_g4	86.6436	10.6188	3.0285	0.018741	Cytochrome P450 71D10, putative [Theobroma cacao]>gi|508720184|gb|EOY12081.1| Cytochrome P450 71D10, putative [Theobroma cacao]	--	--	Cytochrome P450 71D9 OS=Glycine max GN=CYP71D9 PE=2 SV=1	Cytochrome P450//Leptospira porin protein OmpL1	oxidation-reduction process//transport	porin activity//oxidoreductase activity, acting on paired donors, with incorporation or reduction of molecular oxygen//heme binding//iron ion binding	plasma membrane	Cytochrome P450 CYP2 subfamily
YYD vs. YYC	c85902_g4	236.337	12.4551	4.246	0.040147	--	Uncultured eukaryote clone F5K2Q4C04JRXCT 28S ribosomal RNA gene, partial sequence	--	--	--	--	--	--	--
YYD vs. YYC	c73230_g3	762.261	13.845	5.7829	0.044884	dehydrin protein [Manihot esculenta]	Jatropha curcas dehydrin (DHN-1) mRNA, complete cds	--	Embryogenic cell protein 40 OS=Daucus carota GN=ECP40 PE=1 SV=1	Dehydrin//Heat shock protein 9/12//Redoxin	response to stress//response to water stimulus	oxidoreductase activity	--	--
YYD vs. YYC	c73554_g1	159.708	14.4038	3.4709	0.011394	--	--	--	--	--	--	--	--	--
YYD vs. YYC	c79980_g2	528.43	16.1869	5.0288	0.04812	Ethylene-dependent gravitropism-deficient and yellow-green-like 3 [Theobroma cacao]>gi|508706621|gb|EOX98517.1| Ethylene-dependent gravitropism-deficient and yellow-green-like 3 [Theobroma cacao]	Theobroma cacao Ethylene-dependent gravitropism-deficient and yellow-green-like 3 (TCM_007262) mRNA, complete cds	--	Probable zinc metallopeptidase EGY3, chloroplastic OS=Arabidopsis thaliana GN=EGY3 PE=2 SV=1	Peptidase family M50	proteolysis	metalloendopeptidase activity	--	--
YYD vs. YYC	c79807_g4	150.502	16.8993	3.1548	0.0012345	Pleiotropic drug resistance 12 [Theobroma cacao]>gi|508784154|gb|EOY31410.1| Pleiotropic drug resistance 12 [Theobroma cacao]	Theobroma cacao Pleiotropic drug resistance 12 (TCM_038349) mRNA, complete cds	--	Putative pleiotropic drug resistance protein 7 OS=Oryza sativa subsp. japonica GN=PDR7 PE=3 SV=1	ABC-2 type transporter	--	--	membrane	Pleiotropic drug resistance proteins (PDR1-15), ABC superfamily
YYD vs. YYC	c90324_g11	101.159	17.4462	2.5356	0.027091	Phosphoprotein phosphatase isoform 1 [Theobroma cacao]>gi|590638579|ref|XP_007029431.1| Phosphoprotein phosphatase isoform 1 [Theobroma cacao]>gi|508718035|gb|EOY09932.1| Phosphoprotein phosphatase isoform 1 [Theobroma cacao]>gi|508718036|gb|EOY09933.1| Phosphoprotein phosphatase isoform 1 [Theobroma cacao]	--	--	--	Leucine Rich Repeat	--	protein binding	--	--
YYD vs. YYC	c87667_g1	386.219	17.613	4.4547	3.08e-07	PREDICTED: basic 7S globulin [Vitis vinifera]	--	--	Basic 7S globulin 2 OS=Glycine max PE=1 SV=1	Proteasome subunit A N-terminal signature	ubiquitin-dependent protein catabolic process	endopeptidase activity	proteasome core complex, alpha-subunit complex	--
YYD vs. YYC	c76438_g1	100.983	19.104	2.4022	0.039209	RING/U-box superfamily protein, putative [Theobroma cacao]>gi|508783445|gb|EOY30701.1| RING/U-box superfamily protein, putative [Theobroma cacao]	Theobroma cacao RING/U-box superfamily protein, putative (TCM_037822) mRNA, complete cds	--	Putative RING-H2 finger protein ATL12 OS=Arabidopsis thaliana GN=ATL12 PE=3 SV=1	PHD-finger//Anaphase-promoting complex subunit 11 RING-H2 finger//RING-H2 zinc finger//Ring finger domain//Zinc finger, C3HC4 type (RING finger)//RING-variant domain//Zinc-finger of the MIZ type in Nse subunit//zinc-RING finger domain	protein ubiquitination	protein binding//ubiquitin-protein ligase activity//metal ion binding//zinc ion binding	anaphase-promoting complex	FOG: Predicted E3 ubiquitin ligase
YYD vs. YYC	c73373_g1	126.86	21.2387	2.5785	0.039981	S-adenosyl-L-methionine-dependent methyltransferases superfamily protein, putative [Theobroma cacao]>gi|508712159|gb|EOY04056.1| S-adenosyl-L-methionine-dependent methyltransferases superfamily protein, putative [Theobroma cacao]	Theobroma cacao Uncharacterized protein (TCM_019316) mRNA, complete cds	--	Probable S-adenosylmethionine-dependent methyltransferase At5g38780 OS=Arabidopsis thaliana GN=At5g38780 PE=2 SV=1	SAM dependent carboxyl methyltransferase	--	methyltransferase activity	--	--
YYD vs. YYC	c81415_g3	124.126	23.4305	2.4053	0.018603	FAD-binding Berberine family protein [Theobroma cacao]>gi|508727574|gb|EOY19471.1| FAD-binding Berberine family protein [Theobroma cacao]	Theobroma cacao FAD-binding Berberine family protein (TCM_015125) mRNA, complete cds	--	Cannabidiolic acid synthase OS=Cannabis sativa GN=CBDAS PE=1 SV=1	Berberine and berberine like	oxidation-reduction process	flavin adenine dinucleotide binding//oxidoreductase activity	--	--
YYD vs. YYC	c86281_g2	137.204	23.6082	2.539	0.031362	Cytochrome P450 94A1 [Theobroma cacao]>gi|508702642|gb|EOX94538.1| Cytochrome P450 94A1 [Theobroma cacao]	Theobroma cacao Cytochrome P450 94A1 (TCM_004164) mRNA, complete cds	--	Cytochrome P450 94A1 OS=Vicia sativa GN=CYP94A1 PE=2 SV=2	Cytochrome P450	oxidation-reduction process	heme binding//oxidoreductase activity, acting on paired donors, with incorporation or reduction of molecular oxygen//iron ion binding	--	Cytochrome P450 CYP4/CYP19/CYP26 subfamilies
YYD vs. YYC	c85933_g4	155.429	24.4466	2.6686	0.0027938	Basic 7S globulin precursor, putative [Theobroma cacao]>gi|508713660|gb|EOY05557.1| Basic 7S globulin precursor, putative [Theobroma cacao]	Theobroma cacao Basic 7S globulin precursor, putative (TCM_020530) mRNA, complete cds	--	Basic 7S globulin 2 OS=Glycine max PE=1 SV=1	--	--	--	--	--
YYD vs. YYC	c82774_g1	1631.09	24.8381	6.0371	0.043824	Thiamin diphosphate-binding fold (THDP-binding) superfamily protein [Theobroma cacao]>gi|508724610|gb|EOY16507.1| Thiamin diphosphate-binding fold (THDP-binding) superfamily protein [Theobroma cacao]	Theobroma cacao Thiamin diphosphate-binding fold (THDP-binding) superfamily protein (TCM_035303) mRNA, complete cds	2-oxoisovalerate dehydrogenase E1 component alpha subunit	2-oxoisovalerate dehydrogenase subunit alpha 1, mitochondrial OS=Arabidopsis thaliana GN=At1g21400 PE=2 SV=1	Dehydrogenase E1 component//Thiamine pyrophosphate enzyme, C-terminal TPP binding domain//1-deoxy-D-xylulose-5-phosphate synthase	steroid biosynthetic process//terpenoid biosynthetic process//metabolic process	catalytic activity//oxidoreductase activity, acting on the aldehyde or oxo group of donors, disulfide as acceptor//1-deoxy-D-xylulose-5-phosphate synthase activity//thiamine pyrophosphate binding	--	Branched chain alpha-keto acid dehydrogenase complex, alpha subunit
YYD vs. YYC	c75638_g1	122.325	26.0924	2.229	0.048572	hsp70 protein [Zea mays]	Theobroma cacao Heat shock cognate protein 70-1 (TCM_041868) mRNA, complete cds	heat shock 70kDa protein 1/8	Heat shock cognate 70 kDa protein OS=Petunia hybrida GN=HSP70 PE=2 SV=1	--	--	--	--	Molecular chaperones HSP70/HSC70, HSP70 superfamily
YYD vs. YYC	c71605_g1	0	26.6819	#NAME?	0.047038	--	--	--	--	--	--	--	--	--
YYD vs. YYC	c80108_g2	0	28.5407	#NAME?	0.034651	predicted protein [Hordeum vulgare subsp. vulgare]	PREDICTED: Musca domestica tubulin alpha-1 chain-like (LOC101900596), mRNA	tubulin alpha	Tubulin alpha-1C chain OS=Mus musculus GN=Tuba1c PE=1 SV=1	ABC-2 type transporter//Tubulin/FtsZ family, GTPase domain	--	GTPase activity	membrane	Alpha tubulin
YYD vs. YYC	c82052_g2	179.908	29.4733	2.6098	0.00068359	HXXXD-type acyl-transferase family protein, putative [Theobroma cacao]>gi|508708899|gb|EOY00796.1| HXXXD-type acyl-transferase family protein, putative [Theobroma cacao]	--	--	Vinorine synthase OS=Rauvolfia serpentina GN=ACT PE=1 SV=2	Transferase family	--	transferase activity, transferring acyl groups other than amino-acyl groups	--	--
YYD vs. YYC	c78746_g3	238.515	29.532	3.0137	9.82e-06	Pectinesterase 11 [Theobroma cacao]>gi|508722898|gb|EOY14795.1| Pectinesterase 11 [Theobroma cacao]	Theobroma cacao Pectinesterase 11 (TCM_034066) mRNA, complete cds	pectinesterase	Putative pectinesterase 11 OS=Arabidopsis thaliana GN=PME11 PE=3 SV=1	Pectinesterase//Adipogenin	cell wall modification//fat cell differentiation//sucrose metabolic process//starch metabolic process	pectinesterase activity	cell wall	--
YYD vs. YYC	c77860_g1	0	30.252	#NAME?	0.023569	--	--	--	--	Pumilio-family RNA binding repeat	--	RNA binding	--	--
YYD vs. YYC	c80754_g1	218.958	30.9486	2.8227	0.00015181	Integrase-type DNA-binding superfamily protein, putative [Theobroma cacao]>gi|508724894|gb|EOY16791.1| Integrase-type DNA-binding superfamily protein, putative [Theobroma cacao]	Theobroma cacao Integrase-type DNA-binding superfamily protein, putative (TCM_035671) mRNA, complete cds	--	Ethylene-responsive transcription factor ABR1 OS=Arabidopsis thaliana GN=ABR1 PE=2 SV=1	Tetraspanin family//AP2 domain//Merozoite surface protein 1 (MSP1) C-terminus	pathogenesis//regulation of transcription, DNA-dependent	sequence-specific DNA binding transcription factor activity	transcription factor complex//integral to membrane//membrane	--
YYD vs. YYC	c79885_g1	153.177	32.6464	2.2302	0.012539	Basic helix-loop-helix DNA-binding superfamily protein, putative isoform 1 [Theobroma cacao]>gi|508709253|gb|EOY01150.1| Basic helix-loop-helix DNA-binding superfamily protein, putative isoform 1 [Theobroma cacao]	--	--	--	--	--	--	--	--
YYD vs. YYC	c87179_g1	192.687	33.3894	2.5288	0.018741	Uncharacterized protein isoform 1 [Theobroma cacao]>gi|508700582|gb|EOX92478.1| Uncharacterized protein isoform 1 [Theobroma cacao]	Theobroma cacao Uncharacterized protein isoform 1 (TCM_001427) mRNA, complete cds	--	--	--	--	--	--	--
YYD vs. YYC	c87442_g1	167.762	33.6387	2.3182	0.0072201	Uncharacterized protein TCM_021596 [Theobroma cacao]>gi|508715178|gb|EOY07075.1| Uncharacterized protein TCM_021596 [Theobroma cacao]	Theobroma cacao Uncharacterized protein (TCM_021596) mRNA, complete cds	--	Dehydration-responsive element-binding protein 2E OS=Arabidopsis thaliana GN=DREB2E PE=2 SV=1	Oligosaccharyltransferase subunit Ribophorin II//AP2 domain//C. elegans Sre G protein-coupled chemoreceptor	sensory perception of chemical stimulus//protein N-linked glycosylation//regulation of transcription, DNA-dependent	sequence-specific DNA binding transcription factor activity	oligosaccharyltransferase complex//transcription factor complex//integral to membrane	--
YYD vs. YYC	c77887_g1	0	34.4657	#NAME?	0.010184	predicted protein [Hordeum vulgare subsp. vulgare]	--	cathepsin B	Cathepsin B OS=Sus scrofa GN=CTSB PE=1 SV=1	Peptidase C1-like family//Papain family cysteine protease//Peptidase family C1 propeptide	proteolysis//regulation of catalytic activity	cysteine-type peptidase activity//cysteine-type endopeptidase activity	--	Cysteine proteinase Cathepsin L
YYD vs. YYC	c74266_g1	197.215	34.7625	2.5042	0.0013106	GA-stimulated transcript-like protein 6 [Gossypium hirsutum]	Populus tomentosa gibberellin-regulated protein (GASA) mRNA, complete cds	--	Snakin-1 OS=Solanum tuberosum GN=SN1 PE=1 SV=1	--	--	--	--	--
YYD vs. YYC	c72382_g1	179.628	35.0115	2.3591	0.04644	Uncharacterized protein TCM_040624 [Theobroma cacao]>gi|508785363|gb|EOY32619.1| Uncharacterized protein TCM_040624 [Theobroma cacao]	Solanum pennellii chromosome ch09, complete genome	--	--	Extensin-like region	plant-type cell wall organization//cell wall biogenesis	structural constituent of cell wall	cell wall	--
YYD vs. YYC	c87609_g1	179.781	36.295	2.3084	0.013297	--	--	--	--	RIM-binding protein of the cytomatrix active zone//V-type ATPase 116kDa subunit family//Outer membrane protein (OmpH-like)//Hr1 repeat//Septum formation initiator//Autophagy protein Apg6	ATP hydrolysis coupled proton transport//signal transduction//autophagy//proton transport//cell cycle	unfolded protein binding//hydrogen ion transmembrane transporter activity	proton-transporting V-type ATPase, V0 domain//presynaptic active zone	--
YYD vs. YYC	c78115_g1	159.283	37.0316	2.1048	0.015649	Beta-Amyrin Synthase isoform 1 [Theobroma cacao]>gi|508785075|gb|EOY32331.1| Beta-Amyrin Synthase isoform 1 [Theobroma cacao]	Theobroma cacao Beta-Amyrin Synthase isoform 1 (TCM_040139) mRNA, complete cds	camelliol C synthase	Lupeol synthase OS=Glycyrrhiza glabra GN=LUS1 PE=1 SV=1	--	--	--	--	Oxidosqualene-lanosterol cyclase and related proteins
YYD vs. YYC	c90729_g4	182.32	37.222	2.2922	0.0035637	Cytochrome P450, putative [Theobroma cacao]>gi|508717476|gb|EOY09373.1| Cytochrome P450, putative [Theobroma cacao]	--	--	3,9-dihydroxypterocarpan 6A-monooxygenase OS=Glycine max GN=CYP93A1 PE=1 SV=1	Cytochrome P450	oxidation-reduction process	iron ion binding//heme binding//oxidoreductase activity, acting on paired donors, with incorporation or reduction of molecular oxygen	--	Cytochrome P450 CYP2 subfamily
YYD vs. YYC	c78229_g1	0.335271	39.6368	-6.8854	0.0095209	--	--	--	--	Lamprin	--	structural molecule activity	proteinaceous extracellular matrix	--
YYD vs. YYC	c88139_g2	194.333	39.8659	2.2853	0.0020728	PREDICTED: chitin elicitor receptor kinase 1-like [Cicer arietinum]	Theobroma cacao Chitin elicitor receptor kinase 1, RLK1 (TCM_030291) mRNA, complete cds	chitin elicitor receptor kinase 1	Chitin elicitor receptor kinase 1 OS=Arabidopsis thaliana GN=CERK1 PE=1 SV=1	Protein kinase domain//Protein tyrosine kinase//GRB2-binding adapter (GAPT)	protein phosphorylation	protein kinase activity//ATP binding	integral to membrane	--
YYD vs. YYC	c84044_g2	0.731978	40.7488	-5.7988	0.044765	Phosphoglycerate mutase family protein, putative isoform 1 [Theobroma cacao]>gi|590596402|ref|XP_007018326.1| Phosphoglycerate mutase family protein, putative isoform 1 [Theobroma cacao]>gi|590596406|ref|XP_007018327.1| Phosphoglycerate mutase family protein, putative isoform 1 [Theobroma cacao]>gi|508723653|gb|EOY15550.1| Phosphoglycerate mutase family protein, putative isoform 1 [Theobroma caca…	--	--	Phosphoglycerate mutase-like protein 1 OS=Arabidopsis thaliana GN=At5g64460 PE=2 SV=1	Pardaxin	--	--	extracellular region	--
YYD vs. YYC	c70652_g1	179.038	41.1807	2.1202	0.014571	Oxidoreductase, zinc-binding dehydrogenase family protein [Theobroma cacao]>gi|508701918|gb|EOX93814.1| Oxidoreductase, zinc-binding dehydrogenase family protein [Theobroma cacao]	Populus trichocarpa oxidoreductase family protein (POPTR_0001s40160g) mRNA, complete cds	--	Quinone-oxidoreductase homolog, chloroplastic OS=Spinacia oleracea GN=QOR PE=1 SV=1	Alcohol dehydrogenase GroES-like domain	oxidation-reduction process	--	--	Zinc-binding oxidoreductase
YYD vs. YYC	c77658_g2	235.391	41.394	2.5076	0.00037378	hypothetical protein POPTR_0004s22120g [Populus trichocarpa]>gi|550341676|gb|ERP62705.1| hypothetical protein POPTR_0004s22120g [Populus trichocarpa]	Theobroma cacao Ubiquitin-like superfamily protein (TCM_042065) mRNA, complete cds	ubiquitin-like protein 5	Ubiquitin-like protein 5 OS=Arabidopsis thaliana GN=UBL5 PE=3 SV=1	Meiosis-specific protein Mei4	meiotic DNA double-strand break formation//DNA recombination	--	--	Ubiquitin-like protein
YYD vs. YYC	c83422_g1	153.863	41.4283	1.893	0.04452	hypothetical protein JCGZ_12852 [Jatropha curcas]	--	disease resistance protein RPM1	Disease resistance protein RPM1 OS=Arabidopsis thaliana GN=RPM1 PE=1 SV=1	Leucine rich repeat//Leucine Rich Repeat//NB-ARC domain	--	ADP binding//protein binding	--	FOG: Leucine rich repeat
YYD vs. YYC	c82185_g3	236.248	41.7609	2.5001	0.00022472	PREDICTED: bifunctional 3-dehydroquinate dehydratase/shikimate dehydrogenase, chloroplastic-like [Fragaria vesca subsp. vesca]	PREDICTED: Fragaria vesca subsp. vesca bifunctional 3-dehydroquinate dehydratase/shikimate dehydrogenase, chloroplastic-like (LOC101311774), mRNA	3-dehydroquinate dehydratase / shikimate dehydrogenase	Bifunctional 3-dehydroquinate dehydratase/shikimate dehydrogenase, chloroplastic OS=Arabidopsis thaliana GN=EMB3004 PE=1 SV=1	Saccharopine dehydrogenase//Glucose inhibited division protein A//FAD dependent oxidoreductase//3-hydroxyacyl-CoA dehydrogenase, NAD binding domain//NAD-dependent glycerol-3-phosphate dehydrogenase N-terminus//Shikimate dehydrogenase substrate binding domain//FAD dependent oxidoreductase//Type I 3-dehydroquinase	leucine catabolic process//lysine catabolic process//benzoate metabolic process//oxidation-reduction process//tyrosine biosynthetic process//fatty acid metabolic process//isoleucine catabolic process//tryptophan metabolic process//fatty acid biosynthetic process//tRNA processing//tryptophan biosynthetic process//valine catabolic process//glycerol-3-phosphate catabolic process//L-phenylalanine bio…	flavin adenine dinucleotide binding//oxidoreductase activity//NAD binding//3-hydroxyacyl-CoA dehydrogenase activity//3-dehydroquinate dehydratase activity//oxidoreductase activity, acting on the CH-OH group of donors, NAD or NADP as acceptor//shikimate 3-dehydrogenase (NADP+) activity	--	Pentafunctional AROM protein
YYD vs. YYC	c81886_g1	177.465	41.9285	2.0815	0.015694	UDP-Glycosyltransferase superfamily protein, putative [Theobroma cacao]>gi|508711750|gb|EOY03647.1| UDP-Glycosyltransferase superfamily protein, putative [Theobroma cacao]	Theobroma cacao UDP-Glycosyltransferase superfamily protein, putative (TCM_018742) mRNA, complete cds	--	UDP-glycosyltransferase 83A1 OS=Arabidopsis thaliana GN=UGT83A1 PE=2 SV=1	UDP-glucoronosyl and UDP-glucosyl transferase//B12 binding domain	metabolic process	cobalamin binding//metal ion binding//transferase activity, transferring hexosyl groups	--	UDP-glucuronosyl and UDP-glucosyl transferase
YYD vs. YYC	c86547_g2	177.295	43.0202	2.0431	0.019579	Cell wall-associated hydrolase, partial [Medicago truncatula]	Planctomycete str. 449 23S ribosomal RNA gene, partial sequence	--	Uncharacterized protein ORF91 OS=Phalaenopsis aphrodite subsp. formosana PE=4 SV=1	--	--	--	--	--
YYD vs. YYC	c77258_g1	1.79314	43.2072	-4.5907	0.043651	predicted protein [Hordeum vulgare subsp. vulgare]	Hordeum vulgare subsp. vulgare mRNA for predicted protein, complete cds, clone: NIASHv2001O23	elongation factor 2	Elongation factor 2 OS=Drosophila melanogaster GN=EF2 PE=1 SV=4	Mpv17 / PMP22 family//Flavivirus envelope glycoprotein M//Elongation factor G, domain IV//50S ribosome-binding GTPase//Elongation factor Tu domain 2	viral infectious cycle	GTP binding	viral envelope//integral to membrane	Elongation factor 2
YYD vs. YYC	c85415_g1	165.454	43.5562	1.9255	0.025618	S-adenosyl-L-methionine-dependent methyltransferases superfamily protein, putative isoform 1 [Theobroma cacao]>gi|508699120|gb|EOX91016.1| S-adenosyl-L-methionine-dependent methyltransferases superfamily protein, putative isoform 1 [Theobroma cacao]	--	--	Salicylate carboxymethyltransferase OS=Clarkia breweri GN=SAMT PE=1 SV=1	SAM dependent carboxyl methyltransferase	--	methyltransferase activity	--	--
YYD vs. YYC	c85252_g1	210.509	43.7851	2.2654	0.0023156	Nitrate transporter 1.5 [Theobroma cacao]>gi|508725627|gb|EOY17524.1| Nitrate transporter 1.5 [Theobroma cacao]	Theobroma cacao Nitrate transporter 1.5 (TCM_042339) mRNA, complete cds	--	Protein NRT1/ PTR FAMILY 7.3 OS=Arabidopsis thaliana GN=NPF7.3 PE=1 SV=2	POT family//Major Facilitator Superfamily	transport//transmembrane transport	transporter activity	integral to membrane//membrane	H+/oligopeptide symporter
YYD vs. YYC	c80721_g2	240.114	43.9372	2.4502	0.0017305	Family of Uncharacterized protein function (DUF716) [Theobroma cacao]>gi|508785121|gb|EOY32377.1| Family of Uncharacterized protein function (DUF716) [Theobroma cacao]	--	--	--	Amino acid permease	amino acid transport//amino acid transmembrane transport	amino acid transmembrane transporter activity	membrane	--
YYD vs. YYC	c84307_g2	280.404	44.9286	2.6418	2.2e-05	Subtilisin-like serine endopeptidase family protein isoform 1 [Theobroma cacao]>gi|508723198|gb|EOY15095.1| Subtilisin-like serine endopeptidase family protein isoform 1 [Theobroma cacao]	Theobroma cacao Subtilisin-like serine endopeptidase family protein isoform 1 (TCM_034269) mRNA, complete cds	--	CO(2)-response secreted protease OS=Arabidopsis thaliana GN=CRSP PE=2 SV=1	Subtilase family	proteolysis	serine-type endopeptidase activity	--	--
YYD vs. YYC	c82698_g1	366.099	45.4276	3.0106	6.14e-05	C2H2 and C2HC zinc fingers superfamily protein, putative [Theobroma cacao]>gi|508786423|gb|EOY33679.1| C2H2 and C2HC zinc fingers superfamily protein, putative [Theobroma cacao]	Theobroma cacao C2H2 and C2HC zinc fingers superfamily protein, putative (TCM_041585) mRNA, complete cds	--	Zinc finger protein STOP1 homolog OS=Oryza sativa subsp. japonica GN=Os01g0871200 PE=2 SV=1	C2H2-type zinc finger//Zinc finger, C2H2 type	--	metal ion binding	--	FOG: Zn-finger
YYD vs. YYC	c79016_g2	1.72562	46.4871	-4.7516	0.024511	Esterase, putative [Theobroma cacao]>gi|508710658|gb|EOY02555.1| Esterase, putative [Theobroma cacao]	--	--	--	--	--	--	--	--
YYD vs. YYC	c52136_g1	1.64592	46.6478	-4.8248	0.025551	hypothetical protein L484_023622 [Morus notabilis]	--	--	--	--	--	--	--	--
YYD vs. YYC	c65786_g1	222.748	46.9134	2.2473	0.046453	--	Theobroma cacao Uncharacterized protein (TCM_040624) mRNA, complete cds	--	--	--	--	--	--	--
YYD vs. YYC	c81592_g1	1.79923	48.1459	-4.742	0.018741	putative Hsp90-2 [Capsicum chinense]	Philodina roseola TAR protein gene, partial cds; U1-like Zn-finger-containing protein (U1Zn_1), unknown (PruORF0001_1), unknown (PrPCG0001_1), methione sulfide reductase B (MSRB_1), Strabismus, serine-threonin kinase copy 1, plasma membrane calcium-dependent ATPase (CAse_1), myosin essential light chain (MELC_1), and 82 kDa heat shock protein (hsp82_1) genes, complete cds; FBoxLRR_1 gene, complet…	molecular chaperone HtpG	Heat shock protein 83 OS=Drosophila melanogaster GN=Hsp83 PE=1 SV=1	Protein of unknown function (DUF563)//Cobalamin biosynthesis protein CobT//Hsp90 protein//CDC45-like protein	response to stress//DNA replication initiation//protein folding//cobalamin biosynthetic process	ATP binding//transferase activity, transferring glycosyl groups//unfolded protein binding	--	Molecular chaperone (HSP90 family)
YYD vs. YYC	c63836_g1	167.661	48.3389	1.7943	0.048235	--	Solanum lycopersicum chromosome ch12, complete genome	--	--	Extensin-like region	plant-type cell wall organization//cell wall biogenesis	structural constituent of cell wall	cell wall	--
YYD vs. YYC	c74980_g1	166.592	48.8146	1.7709	0.048	ENTH/VHS family protein, putative isoform 1 [Theobroma cacao]>gi|590563346|ref|XP_007009345.1| ENTH/VHS family protein, putative isoform 1 [Theobroma cacao]>gi|508726257|gb|EOY18154.1| ENTH/VHS family protein, putative isoform 1 [Theobroma cacao]>gi|508726258|gb|EOY18155.1| ENTH/VHS family protein, putative isoform 1 [Theobroma cacao]	Theobroma cacao ENTH/VHS family protein, putative isoform 1 (TCM_042771) mRNA, complete cds	--	Clathrin interactor EPSIN 3 OS=Arabidopsis thaliana GN=EPSIN3 PE=2 SV=1	Floricaula / Leafy protein//ANTH domain	regulation of transcription, DNA-dependent	DNA binding//phospholipid binding	--	Equilibrative nucleoside transporter protein
YYD vs. YYC	c76176_g1	250.817	49.417	2.3436	0.00057339	NAC domain protein, IPR003441 [Theobroma cacao]>gi|508709972|gb|EOY01869.1| NAC domain protein, IPR003441 [Theobroma cacao]	Theobroma cacao NAC domain protein, IPR003441 (TCM_011671) mRNA, complete cds	--	NAC transcription factor 29 OS=Arabidopsis thaliana GN=NAC029 PE=2 SV=1	Glyceraldehyde 3-phosphate dehydrogenase, NAD binding domain//No apical meristem (NAM) protein	oxidation-reduction process//regulation of transcription, DNA-dependent	DNA binding//oxidoreductase activity, acting on the aldehyde or oxo group of donors, NAD or NADP as acceptor	--	--
YYD vs. YYC	c83032_g1	314.208	50.0445	2.6504	2.07e-05	Uncharacterized protein TCM_029736 [Theobroma cacao]>gi|508780799|gb|EOY28055.1| Uncharacterized protein TCM_029736 [Theobroma cacao]	Theobroma cacao Uncharacterized protein (TCM_029736) mRNA, complete cds	--	--	--	--	--	--	--
YYD vs. YYC	c77570_g1	180.73	50.2074	1.8479	0.037784	Mitogen-activated protein kinase kinase kinase 15, putative [Theobroma cacao]>gi|508781498|gb|EOY28754.1| Mitogen-activated protein kinase kinase kinase 15, putative [Theobroma cacao]	Theobroma cacao Mitogen-activated protein kinase kinase kinase 15, putative (TCM_030266) mRNA, complete cds	--	Mitogen-activated protein kinase kinase kinase 2 OS=Arabidopsis thaliana GN=ANP2 PE=2 SV=1	Protein kinase domain//Protein tyrosine kinase//Surp module	RNA processing//protein phosphorylation	ATP binding//RNA binding//protein kinase activity	--	MEKK and related serine/threonine protein kinases
YYD vs. YYC	c67331_g1	1.65201	51.3471	-4.958	0.012765	hypothetical protein M569_09718, partial [Genlisea aurea]	Habrotrocha constricta NADH dehydrogenase subunit 1 (ND1) gene, partial cds; mitochondrial	NADH-ubiquinone oxidoreductase chain 1	NADH-ubiquinone oxidoreductase chain 1 OS=Aedes aegypti GN=mt:ND1 PE=3 SV=1	NADH dehydrogenase	oxidation-reduction process	--	membrane	NADH dehydrogenase subunit 1
YYD vs. YYC	c80856_g1	293.869	51.9227	2.5007	2.85e-05	Cytochrome P450, putative [Theobroma cacao]>gi|508786855|gb|EOY34111.1| Cytochrome P450, putative [Theobroma cacao]	Theobroma cacao Cytochrome P450, putative (TCM_041885) mRNA, complete cds	--	Cytochrome P450 714C2 OS=Oryza sativa subsp. japonica GN=CYP714C2 PE=2 SV=1	Cytochrome P450	oxidation-reduction process	oxidoreductase activity, acting on paired donors, with incorporation or reduction of molecular oxygen//heme binding//iron ion binding	--	Cytochrome P450 CYP4/CYP19/CYP26 subfamilies
YYD vs. YYC	c74612_g1	0.335271	52.164	-7.2816	0.0016601	--	--	--	--	EGF-like domain//Chitin binding Peritrophin-A domain	chitin metabolic process	protein binding//chitin binding	extracellular region	--
YYD vs. YYC	c73922_g1	189.483	53.8953	1.8138	0.043594	PLAC8 family protein, putative [Theobroma cacao]>gi|508773715|gb|EOY20971.1| PLAC8 family protein, putative [Theobroma cacao]	Theobroma cacao PLAC8 family protein, putative (TCM_012285) mRNA, complete cds	--	Protein PLANT CADMIUM RESISTANCE 12 OS=Arabidopsis thaliana GN=PCR12 PE=2 SV=2	--	--	--	--	--
YYD vs. YYC	c78253_g1	206.581	54.9824	1.9097	0.011697	Cytochrome P450, family 87, subfamily A, polypeptide 6, putative [Theobroma cacao]>gi|508718327|gb|EOY10224.1| Cytochrome P450, family 87, subfamily A, polypeptide 6, putative [Theobroma cacao]	--	--	Cytochrome P450 89A2 OS=Arabidopsis thaliana GN=CYP89A2 PE=2 SV=2	Cytochrome P450	oxidation-reduction process	heme binding//oxidoreductase activity, acting on paired donors, with incorporation or reduction of molecular oxygen//iron ion binding	--	Cytochrome P450 CYP2 subfamily
YYD vs. YYC	c83829_g3	240.329	56.3989	2.0913	0.015337	hypothetical protein PHAVU_011G1037000g, partial [Phaseolus vulgaris]>gi|561005547|gb|ESW04541.1| hypothetical protein PHAVU_011G1037000g, partial [Phaseolus vulgaris]	Theobroma cacao RNA-binding KH domain-containing protein isoform 2 (TCM_005687) mRNA, partial cds	aconitate hydratase	Putative aconitate hydratase, cytoplasmic OS=Oryza sativa subsp. japonica GN=Os08g0191100 PE=1 SV=1	--	--	--	--	RNA-binding translational regulator IRP (aconitase superfamily)
YYD vs. YYC	c85931_g1	191.955	57.3539	1.7428	0.036506	Receptor protein kinase 1 [Theobroma cacao]>gi|508724783|gb|EOY16680.1| Receptor protein kinase 1 [Theobroma cacao]	Theobroma cacao Receptor protein kinase 1 (TCM_046171) mRNA, complete cds	--	G-type lectin S-receptor-like serine/threonine-protein kinase RLK1 OS=Arabidopsis thaliana GN=RLK1 PE=2 SV=2	Protein kinase domain//Protein tyrosine kinase//Poxvirus serine/threonine protein kinase//S-locus glycoprotein family	protein phosphorylation//recognition of pollen	protein kinase activity//ATP binding	--	--
YYD vs. YYC	c85310_g3	226.4	58.6074	1.9497	0.015619	Non-specific phospholipase C3 [Theobroma cacao]>gi|508718415|gb|EOY10312.1| Non-specific phospholipase C3 [Theobroma cacao]	Theobroma cacao Non-specific phospholipase C3 (TCM_025684) mRNA, complete cds	phospholipase C	Non-specific phospholipase C3 OS=Arabidopsis thaliana GN=NPC3 PE=2 SV=1	Exonuclease VII small subunit	DNA catabolic process	exodeoxyribonuclease VII activity	exodeoxyribonuclease VII complex	--
YYD vs. YYC	c83812_g6	4.98272	59.8881	-3.5873	0.038732	predicted protein [Hordeum vulgare subsp. vulgare]	Polypedilum vanderplanki PvEf1-alpha mRNA for elongation factor 1-alpha, complete cds	elongation factor 1-alpha	Elongation factor 1-alpha 1 OS=Oryctolagus cuniculus GN=EEF1A1 PE=1 SV=1	Elongation factor Tu domain 2//50S ribosome-binding GTPase//Gtr1/RagA G protein conserved region	--	GTP binding	--	Translation elongation factor EF-1 alpha/Tu
YYD vs. YYC	c78778_g1	2.40225	59.9357	-4.641	0.0065398	--	--	--	--	EF hand//EF-hand domain//EF hand//START domain//EF-hand domain pair//EF-hand domain pair	--	calcium ion binding//lipid binding	--	--
YYD vs. YYC	c76954_g1	0.335271	61.392	-7.5166	0.0001167	P(E)-nerolidol/(E,E)-geranyl linalool synthase, putative [Theobroma cacao]>gi|508781082|gb|EOY28338.1| P(E)-nerolidol/(E,E)-geranyl linalool synthase, putative [Theobroma cacao]	Theobroma cacao P(E)-nerolidol/(E,E)-geranyl linalool synthase, putative (TCM_029935) mRNA, complete cds	geranyllinalool synthase	(E,E)-geranyllinalool synthase OS=Arabidopsis thaliana GN=GES PE=1 SV=1	M-phase inducer phosphatase//Terpene synthase, N-terminal domain	tyrosine metabolic process//protein dephosphorylation//M phase of mitotic cell cycle//metabolic process	terpene synthase activity//protein tyrosine phosphatase activity//lyase activity	intracellular	--
YYD vs. YYC	c72616_g1	5.12151	61.4197	-3.5841	0.04103	apocytochrome b [Emiliania huxleyi]>gi|33114149|gb|AAP94705.1| apocytochrome b [Emiliania huxleyi]>gi|336286120|gb|AEI29457.1| apocytochrome b (mitochondrion) [Emiliania huxleyi]	Philodina citrina complete mitochondrial genome	ubiquinol-cytochrome c reductase cytochrome b subunit	Cytochrome b OS=Macaca mulatta GN=MT-CYB PE=3 SV=1	--	--	--	membrane	Cytochrome b
YYD vs. YYC	c74879_g1	32751.1	61.7098	9.0518	0.028329	storage protein, partial [Gossypium hirsutum]	Gossypium hirsutum cultivar ZM3 LEA mRNA, complete cds	--	Late embryogenesis abundant protein D-113 OS=Gossypium hirsutum PE=2 SV=2	Late embryogenesis abundant (LEA) group 1//Beta-carotene 15,15'-dioxygenase	oxidation-reduction process//embryo development	oxidoreductase activity, acting on single donors with incorporation of molecular oxygen, incorporation of two atoms of oxygen	--	--
YYD vs. YYC	c87562_g7	199.944	63.2656	1.6601	0.041132	--	--	--	--	XAP5, circadian clock regulator	--	--	nucleus	--
YYD vs. YYC	c137161_g1	1.40252	66.4137	-5.5654	0.047519	--	--	--	--	--	--	--	--	--
YYD vs. YYC	c82529_g1	252.689	69.5885	1.8604	0.0048683	Laccase-7 [Theobroma cacao]>gi|508715439|gb|EOY07336.1| Laccase-7 [Theobroma cacao]	Theobroma cacao Laccase-7 (TCM_021795) mRNA, complete cds	--	Laccase-7 OS=Arabidopsis thaliana GN=LAC7 PE=2 SV=1	Multicopper oxidase//Multicopper oxidase//Peptidase S39//Multicopper oxidase	oxidation-reduction process//viral process	copper ion binding//oxidoreductase activity//serine-type endopeptidase activity	integral to membrane	Multicopper oxidases
YYD vs. YYC	c87492_g3	4.18322	69.6593	-4.0576	0.046628	LRR and NB-ARC domains-containing disease resistance protein, putative [Theobroma cacao]>gi|508718257|gb|EOY10154.1| LRR and NB-ARC domains-containing disease resistance protein, putative [Theobroma cacao]	--	--	Putative disease resistance protein RGA4 OS=Solanum bulbocastanum GN=RGA4 PE=2 SV=1	Leucine Rich Repeat//Leucine rich repeat//Consortin C-terminus//NB-ARC domain	positive regulation of Golgi to plasma membrane protein transport	protein binding//connexin binding//ADP binding	trans-Golgi network	FOG: Leucine rich repeat
YYD vs. YYC	c73903_g1	355.686	71.0025	2.3247	0.00040214	Uncharacterized protein TCM_040311 [Theobroma cacao]>gi|508785151|gb|EOY32407.1| Uncharacterized protein TCM_040311 [Theobroma cacao]	--	--	--	--	--	--	--	--
YYD vs. YYC	c79713_g4	240.765	71.7994	1.7456	0.016257	Dof domain zinc finger protein [Medicago truncatula]	--	--	Dof zinc finger protein DOF2.4 OS=Arabidopsis thaliana GN=DOF2.4 PE=2 SV=1	Dof domain, zinc finger	regulation of transcription, DNA-dependent	DNA binding	--	--
YYD vs. YYC	c76959_g3	227.942	71.8189	1.6662	0.030411	Glyceraldehyde-3-phosphate dehydrogenase C2 isoform 2 [Theobroma cacao]>gi|590695802|ref|XP_007044992.1| Glyceraldehyde-3-phosphate dehydrogenase C2 isoform 2 [Theobroma cacao]>gi|508708925|gb|EOY00822.1| Glyceraldehyde-3-phosphate dehydrogenase C2 isoform 2 [Theobroma cacao]>gi|508708927|gb|EOY00824.1| Glyceraldehyde-3-phosphate dehydrogenase C2 isoform 2 [Theobroma cacao]	Theobroma cacao Glyceraldehyde-3-phosphate dehydrogenase C2 isoform 2 (TCM_010757) mRNA, complete cds	glyceraldehyde 3-phosphate dehydrogenase	Glyceraldehyde-3-phosphate dehydrogenase, cytosolic OS=Magnolia liliiflora GN=GAPC PE=2 SV=1	Glyceraldehyde 3-phosphate dehydrogenase, NAD binding domain//Dihydrodipicolinate reductase, N-terminus//Oxidoreductase family, NAD-binding Rossmann fold//D-isomer specific 2-hydroxyacid dehydrogenase, NAD binding domain	oxidation-reduction process//lysine biosynthetic process//lysine biosynthetic process via diaminopimelate	oxidoreductase activity//4-hydroxy-tetrahydrodipicolinate reductase//oxidoreductase activity, acting on the aldehyde or oxo group of donors, NAD or NADP as acceptor//NAD binding	--	Glyceraldehyde 3-phosphate dehydrogenase
YYD vs. YYC	c82069_g5	268.441	72.3832	1.8909	0.0095197	Inhibitor of trypsin and hageman factor [Theobroma cacao]>gi|508702641|gb|EOX94537.1| Inhibitor of trypsin and hageman factor [Theobroma cacao]	PREDICTED: Musa acuminata subsp. malaccensis glu S.griseus protease inhibitor-like (LOC103981366), mRNA	--	Glu S.griseus protease inhibitor OS=Momordica charantia PE=1 SV=1	Potato inhibitor I family	response to wounding	serine-type endopeptidase inhibitor activity	--	--
YYD vs. YYC	c74688_g1	1.00581	73.068	-6.1828	8.97e-05	predicted protein [Hordeum vulgare subsp. vulgare]	Hordeum vulgare subsp. vulgare mRNA for predicted protein, complete cds, clone: NIASHv2135B02	cathepsin L	Cathepsin L OS=Drosophila melanogaster GN=Cp1 PE=2 SV=2	Papain family cysteine protease//Peptidase C1-like family//ATP synthase protein 8//60Kd inner membrane protein	proteolysis//proton transport//protein insertion into membrane//ATP synthesis coupled proton transport	hydrogen ion transmembrane transporter activity//cysteine-type peptidase activity//cysteine-type endopeptidase activity	mitochondrial proton-transporting ATP synthase complex, coupling factor F(o)//integral to membrane	Cysteine proteinase Cathepsin L
YYD vs. YYC	c70056_g1	382.207	76.6998	2.3171	0.0043002	--	--	--	--	Lck-interacting transmembrane adapter 1	T cell receptor signaling pathway//B cell receptor signaling pathway	--	--	--
YYD vs. YYC	c74164_g1	349.236	78.5183	2.1531	0.0004056	--	--	--	--	Peptidase family C50	proteolysis	peptidase activity	nucleus	--
YYD vs. YYC	c78788_g1	294.085	78.6799	1.9022	0.0048647	Phospholipase D alpha 1 [Theobroma cacao]>gi|508783822|gb|EOY31078.1| Phospholipase D alpha 1 [Theobroma cacao]	Theobroma cacao Phospholipase D alpha 1 (TCM_038087) mRNA, complete cds	phospholipase D1/2	Phospholipase D alpha 1 OS=Nicotiana tabacum GN=PLD1 PE=1 SV=2	Phospholipase D Active site motif//N terminus of Notch ligand	multicellular organismal development//Notch signaling pathway	catalytic activity	integral to membrane	Phospholipase D1
YYD vs. YYC	c78604_g5	277.407	81.2652	1.7713	0.03287	hypothetical protein CISIN_1g0458091mg, partial [Citrus sinensis]	--	--	Probable cation transporter HKT7 OS=Oryza sativa subsp. japonica GN=HKT7 PE=2 SV=2	--	--	--	--	--
YYD vs. YYC	c82350_g1	437.654	83.2495	2.3943	2.72e-06	Exostosin family protein [Theobroma cacao]>gi|508705084|gb|EOX96980.1| Exostosin family protein [Theobroma cacao]	Theobroma cacao Exostosin family protein (TCM_006099) mRNA, complete cds	--	Xyloglucan galactosyltransferase KATAMARI1 homolog OS=Oryza sativa subsp. japonica GN=Os03g0144800 PE=2 SV=1	--	--	--	--	--
YYD vs. YYC	c77933_g1	594.467	83.479	2.8321	0.00045378	Phosphorylase superfamily protein [Theobroma cacao]>gi|508783474|gb|EOY30730.1| Phosphorylase superfamily protein [Theobroma cacao]	Theobroma cacao Phosphorylase superfamily protein (TCM_037841) mRNA, complete cds	--	Bark storage protein A OS=Populus deltoides GN=BSPA PE=2 SV=1	Phosphorylase superfamily	nucleoside metabolic process	catalytic activity	--	--
YYD vs. YYC	c81415_g4	1435.41	85.795	4.0644	0.011885	FAD-binding and BBE domain-containing protein, putative [Theobroma cacao]>gi|508778415|gb|EOY25671.1| FAD-binding and BBE domain-containing protein, putative [Theobroma cacao]	Theobroma cacao FAD-binding and BBE domain-containing protein (TCM_027056) mRNA, complete cds	--	Reticuline oxidase-like protein OS=Arabidopsis thaliana GN=At4g20830 PE=1 SV=2	Berberine and berberine like//FAD binding domain	oxidation-reduction process	flavin adenine dinucleotide binding//oxidoreductase activity	--	--
YYD vs. YYC	c86657_g2	281.867	86.5181	1.7039	0.0097483	Senescence-related gene 1 [Theobroma cacao]>gi|508717944|gb|EOY09841.1| Senescence-related gene 1 [Theobroma cacao]	Theobroma cacao Senescence-related gene 1 (TCM_025214) mRNA, complete cds	--	Protein SRG1 OS=Arabidopsis thaliana GN=SRG1 PE=2 SV=1	2OG-Fe(II) oxygenase superfamily	oxidation-reduction process	oxidoreductase activity	--	Iron/ascorbate family oxidoreductases
YYD vs. YYC	c85767_g4	314.018	87.9689	1.8358	0.009052	D-mannose binding lectin protein with Apple-like carbohydrate-binding domain, putative [Theobroma cacao]>gi|508716229|gb|EOY08126.1| D-mannose binding lectin protein with Apple-like carbohydrate-binding domain, putative [Theobroma cacao]	Theobroma cacao D-mannose binding lectin protein with Apple-like carbohydrate-binding domain, putative (TCM_022450) mRNA, complete cds	--	PAN domain-containing protein At5g03700 OS=Arabidopsis thaliana GN=At5g03700 PE=1 SV=1	S-locus glycoprotein family	recognition of pollen	--	--	--
YYD vs. YYC	c85992_g3	279.588	88.2974	1.6629	0.029248	Heavy metal transport/detoxification superfamily protein [Theobroma cacao]>gi|508776473|gb|EOY23729.1| Heavy metal transport/detoxification superfamily protein [Theobroma cacao]	Theobroma cacao Heavy metal transport/detoxification superfamily protein (TCM_015528) mRNA, complete cds	--	--	Heavy-metal-associated domain	metal ion transport	metal ion binding	--	--
YYD vs. YYC	c88821_g6	519.501	90.9494	2.514	6.46e-07	Class I glutamine amidotransferase-like superfamily protein [Theobroma cacao]>gi|508712226|gb|EOY04123.1| Class I glutamine amidotransferase-like superfamily protein [Theobroma cacao]	Theobroma cacao Class I glutamine amidotransferase-like superfamily protein (TCM_019377) mRNA, complete cds	--	--	--	--	--	--	--
YYD vs. YYC	c64265_g1	282.529	91.7271	1.623	0.020454	putative 21 kDa trypsin inhibitor [Theobroma bicolor]	Theobroma cacao 21 kDa seed protein (TCM_012658) mRNA, complete cds	--	21 kDa seed protein OS=Theobroma cacao GN=ASP PE=2 SV=1	RTX toxin acyltransferase family	toxin metabolic process	transferase activity, transferring acyl groups	cytoplasm	--
YYD vs. YYC	c82585_g1	265.352	94.5038	1.4895	0.047038	ARM-repeat/Tetratricopeptide repeat-like protein [Theobroma cacao]>gi|508723880|gb|EOY15777.1| ARM-repeat/Tetratricopeptide repeat-like protein [Theobroma cacao]	Theobroma cacao ARM-repeat/Tetratricopeptide repeat-like protein (TCM_034743) mRNA, complete cds	--	Tetratricopeptide repeat protein 1 OS=Bos taurus GN=TTC1 PE=2 SV=1	Armadillo/beta-catenin-like repeat//Tetratricopeptide repeat//TPR repeat//HEAT repeat	--	protein binding	--	Molecular co-chaperone STI1
YYD vs. YYC	c75133_g1	11.7562	94.5521	-3.0077	0.039637	--	Theobroma cacao Uncharacterized protein (TCM_017042) mRNA, complete cds	--	--	--	--	--	--	--
YYD vs. YYC	c90031_g1	666.218	94.7423	2.8139	9.59e-05	Pleiotropic drug resistance 9 [Theobroma cacao]>gi|508719848|gb|EOY11745.1| Pleiotropic drug resistance 9 [Theobroma cacao]	Theobroma cacao Pleiotropic drug resistance 9 (TCM_026826) mRNA, complete cds	--	Pleiotropic drug resistance protein 3 OS=Nicotiana tabacum GN=PDR3 PE=2 SV=1	Viral (Superfamily 1) RNA helicase//Uncharacterised P-loop hydrolase UPF0079//Ethanolamine utilisation - propanediol utilisation//Protein of unknown function, DUF258//ABC transporter//AAA domain (dynein-related subfamily)//Holliday junction DNA helicase ruvB N-terminus//50S ribosome-binding GTPase//Archaeal ATPase//ABC-2 type transporter//Miro-like protein//ATPase family associated with various c…	ubiquinone biosynthetic process//DNA recombination//DNA repair//proton transport//small GTPase mediated signal transduction//oxidation-reduction process//cellular biogenic amine metabolic process//sodium ion transport//mitochondrial electron transport, NADH to ubiquinone	kinase activity//NADH dehydrogenase (ubiquinone) activity//four-way junction helicase activity//ATPase activity//GTPase activity//ATP binding//GTP binding	membrane//Holliday junction helicase complex//replication fork	Pleiotropic drug resistance proteins (PDR1-15), ABC superfamily
YYD vs. YYC	c79338_g1	364.951	94.9134	1.943	0.030486	Late embryogenesis abundant (LEA) protein-related [Theobroma cacao]>gi|508785783|gb|EOY33039.1| Late embryogenesis abundant (LEA) protein-related [Theobroma cacao]	Theobroma cacao Late embryogenesis abundant (LEA) protein-related (TCM_041047) mRNA, complete cds	--	--	TRAF-type zinc finger	--	zinc ion binding	--	--
YYD vs. YYC	c87562_g4	314.355	96.4085	1.7052	0.008781	--	--	--	--	--	--	--	--	--
YYD vs. YYC	c85067_g4	279.733	100.423	1.478	0.037692	Flavonol 3-sulfotransferase, putative, partial [Theobroma cacao]>gi|508713926|gb|EOY05823.1| Flavonol 3-sulfotransferase, putative, partial [Theobroma cacao]	Theobroma cacao Sulfotransferase 2A, putative (TCM_032165) mRNA, complete cds	--	Cytosolic sulfotransferase 17 OS=Arabidopsis thaliana GN=SOT17 PE=1 SV=1	Sulfotransferase domain	--	sulfotransferase activity	--	Sulfotransferase
YYD vs. YYC	c75550_g1	381.437	102.889	1.8904	0.021774	Pleiotropic drug resistance 1 [Theobroma cacao]>gi|508779666|gb|EOY26922.1| Pleiotropic drug resistance 1 [Theobroma cacao]	Theobroma cacao Pleiotropic drug resistance 1 (TCM_028881) mRNA, complete cds	--	ABC transporter G family member 35 OS=Arabidopsis thaliana GN=ABCG35 PE=2 SV=1	Ribosomal protein L10	ribosome biogenesis	--	intracellular	--
YYD vs. YYC	c87492_g2	7.17023	105.645	-3.8811	0.00057211	PREDICTED: uncharacterized protein LOC103325459 [Prunus mume]	--	--	--	MerE protein	mercury ion transport	mercury ion transmembrane transporter activity	membrane	--
YYD vs. YYC	c84323_g1	952.251	108.539	3.1331	2.12e-05	Pectinesterase 2 [Theobroma cacao]>gi|508704367|gb|EOX96263.1| Pectinesterase 2 [Theobroma cacao]	Theobroma cacao Pectinesterase 2 (TCM_005543) mRNA, complete cds	pectinesterase	Pectinesterase 2 OS=Citrus sinensis GN=PECS-2.1 PE=2 SV=1	Pectinesterase//Plant invertase/pectin methylesterase inhibitor	sucrose metabolic process//starch metabolic process//cell wall modification	pectinesterase activity//enzyme inhibitor activity	cell wall	--
YYD vs. YYC	c87144_g1	14.4239	109.088	-2.919	0.045664	class III peroxidase [Gossypium hirsutum]	Gossypium hirsutum class III peroxidase (pod5) mRNA, complete cds	peroxidase	Peroxidase 43 OS=Arabidopsis thaliana GN=PER43 PE=3 SV=2	Peroxidase	oxidation-reduction process//peroxidase reaction//response to oxidative stress	peroxidase activity//heme binding	--	--
YYD vs. YYC	c84247_g5	521.477	111.149	2.2301	0.048688	phosphoenolpyruvate carboxykinase, partial [Mitella koshiensis]	Theobroma cacao Phosphoenolpyruvate carboxykinase 1 (TCM_034583) mRNA, complete cds	phosphoenolpyruvate carboxykinase (ATP)	Phosphoenolpyruvate carboxykinase [ATP] OS=Arabidopsis thaliana GN=PCKA PE=1 SV=1	Phosphoenolpyruvate carboxykinase	gluconeogenesis//carbon utilization//tricarboxylic acid cycle	ATP binding//phosphoenolpyruvate carboxykinase (ATP) activity	--	--
YYD vs. YYC	c75389_g1	585.912	113.313	2.3704	0.0054481	NAD(P)-binding Rossmann-fold superfamily protein isoform 2 [Theobroma cacao]>gi|508715546|gb|EOY07443.1| NAD(P)-binding Rossmann-fold superfamily protein isoform 2 [Theobroma cacao]	PREDICTED: Fragaria vesca subsp. vesca tropinone reductase homolog (LOC101306938), mRNA	Tropinone reductase 1	Tropinone reductase homolog OS=Datura stramonium PE=2 SV=1	Saccharopine dehydrogenase//3-beta hydroxysteroid dehydrogenase/isomerase family//short chain dehydrogenase//NAD dependent epimerase/dehydratase family	metabolic process//estrogen metabolic process//oxidation-reduction process//androgen metabolic process//steroid biosynthetic process//C21-steroid hormone metabolic process	oxidoreductase activity, acting on the CH-OH group of donors, NAD or NADP as acceptor//3-beta-hydroxy-delta5-steroid dehydrogenase activity//coenzyme binding//catalytic activity//oxidoreductase activity	--	Reductases with broad range of substrate specificities
YYD vs. YYC	c75763_g1	11.5908	113.399	-3.2904	0.0025777	Uncharacterized protein TCM_037980, partial [Theobroma cacao]>gi|508783684|gb|EOY30940.1| Uncharacterized protein TCM_037980, partial [Theobroma cacao]	--	--	--	--	--	--	--	--
YYD vs. YYC	c81314_g1	399.378	113.572	1.8141	0.041132	hypothetical protein JCGZ_25040 [Jatropha curcas]	Malus hupehensis plasma membrane intrinsic protein (PIP1-1) mRNA, complete cds	aquaporin PIP	Probable aquaporin PIP1-5 OS=Arabidopsis thaliana GN=PIP1-5 PE=2 SV=2	Class II bacteriocin//Major intrinsic protein	transport//defense response to bacterium	transporter activity	membrane//extracellular region	Aquaporin (major intrinsic protein family)
YYD vs. YYC	c75166_g2	8.68953	113.8	-3.7111	0.0089216	S-locus lectin protein kinase family protein, putative isoform 2 [Theobroma cacao]>gi|508707335|gb|EOX99231.1| S-locus lectin protein kinase family protein, putative isoform 2 [Theobroma cacao]	Lotus japonicus genomic DNA, chromosome 3, clone: LjT45C16, TM0203, complete sequence	--	Wall-associated receptor kinase-like 15 OS=Arabidopsis thaliana GN=WAKL15 PE=2 SV=2	DAP10 membrane protein//Domain of unknown function (DUF3377)//Protein of unknown function (DUF1049)//Wall-associated receptor kinase galacturonan-binding//Domain of unknown function (DUF3357)	galactose metabolic process//regulation of immune response//starch metabolic process//sucrose metabolic process//signal transduction//positive regulation of phosphatidylinositol 3-kinase cascade	beta-fructofuranosidase activity//receptor binding//sucrose alpha-glucosidase activity//phosphatidylinositol 3-kinase binding//metalloendopeptidase activity//polysaccharide binding	integral to plasma membrane//glucosidase II complex//membrane	--
YYD vs. YYC	c85055_g2	726.805	114.672	2.6641	0.00051655	UDP-Glycosyltransferase superfamily protein, putative [Theobroma cacao]>gi|508703995|gb|EOX95891.1| UDP-Glycosyltransferase superfamily protein, putative [Theobroma cacao]	Theobroma cacao UDP-Glycosyltransferase superfamily protein, putative (TCM_005283) mRNA, complete cds	--	Putative UDP-rhamnose:rhamnosyltransferase 1 OS=Fragaria ananassa GN=GT4 PE=2 SV=1	UDP-glucoronosyl and UDP-glucosyl transferase//Glycosyltransferase family 28 C-terminal domain//Cytosol aminopeptidase family, N-terminal domain	proteolysis//metabolic process	transferase activity, transferring hexosyl groups//aminopeptidase activity	intracellular	UDP-glucuronosyl and UDP-glucosyl transferase
YYD vs. YYC	c76223_g1	613.864	117.169	2.3893	2.06e-07	Receptor-like protein kinase-related family protein [Theobroma cacao]>gi|508779840|gb|EOY27096.1| Receptor-like protein kinase-related family protein [Theobroma cacao]	PREDICTED: Solanum tuberosum cysteine-rich repeat secretory protein 38-like (LOC102586615), mRNA	--	Cysteine-rich repeat secretory protein 38 OS=Arabidopsis thaliana GN=CRRSP38 PE=2 SV=1	--	--	--	--	--
YYD vs. YYC	c70378_g1	1756.71	117.36	3.9039	5.57e-05	protease inhibitor-like [Glycine max]>gi|168259030|gb|ACA23204.1| putative protease inhibitor [Glycine max]	--	--	Proteinase inhibitor OS=Linum usitatissimum PE=1 SV=1	--	proteolysis//response to wounding	peptidase activity//serine-type endopeptidase inhibitor activity	--	--
YYD vs. YYC	c86671_g1	390.355	122.366	1.6736	0.0031714	Cysteine/Histidine-rich C1 domain family protein, putative [Theobroma cacao]>gi|508718962|gb|EOY10859.1| Cysteine/Histidine-rich C1 domain family protein, putative [Theobroma cacao]	Theobroma cacao Cysteine/Histidine-rich C1 domain family protein, putative isoform 3 (TCM_045393) mRNA, complete cds	--	--	Phorbol esters/diacylglycerol binding domain (C1 domain)//PgaD-like protein//C1-like domain	biofilm formation//intracellular signal transduction//oxidation-reduction process	protein-disulfide reductase activity	--	--
YYD vs. YYC	c84265_g1	367.117	125.09	1.5533	0.0097175	PREDICTED: calcineurin B-like protein 7-like isoform X2 [Citrus sinensis]	Theobroma cacao Calcineurin B-like protein 8 (TCM_016488) mRNA, complete cds	serine/threonine-protein phosphatase 2B regulatory subunit	Calcineurin B-like protein 8 OS=Arabidopsis thaliana GN=CBL8 PE=1 SV=1	EF-hand domain pair//Anaphase promoting complex subunit 8 / Cdc23//EF-hand domain//EF hand//EF hand//Transcription factor TFIIH complex subunit Tfb5	nucleotide-excision repair//regulation of mitotic metaphase/anaphase transition//regulation of transcription, DNA-dependent	calcium ion binding	anaphase-promoting complex//core TFIIH complex	--
YYD vs. YYC	c91232_g2	14.6045	125.425	-3.1023	0.0020728	LRR receptor-like serine/threonine-protein kinase, putative [Theobroma cacao]>gi|508713518|gb|EOY05415.1| LRR receptor-like serine/threonine-protein kinase, putative [Theobroma cacao]	Theobroma cacao LRR receptor-like serine/threonine-protein kinase, putative (TCM_020424) mRNA, complete cds	LRR receptor-like serine/threonine-protein kinase EFR	LRR receptor-like serine/threonine-protein kinase EFR OS=Arabidopsis thaliana GN=EFR PE=1 SV=1	Leucine Rich Repeat//Leucine rich repeat//Leucine Rich repeat	--	protein binding	--	FOG: Leucine rich repeat
YYD vs. YYC	c75904_g1	331.016	126.449	1.3883	0.041571	Thioredoxin [Theobroma cacao]>gi|508720716|gb|EOY12613.1| Thioredoxin [Theobroma cacao]	--	thioredoxin 1	Thioredoxin-like protein CXXS1 OS=Arabidopsis thaliana GN=CXXS1 PE=2 SV=2	Thioredoxin	cell redox homeostasis	--	--	--
YYD vs. YYC	c86113_g1	349.112	128.846	1.438	0.042605	ATP-binding cassette 14 [Theobroma cacao]>gi|508778097|gb|EOY25353.1| ATP-binding cassette 14 [Theobroma cacao]	Theobroma cacao ATP-binding cassette 14 (TCM_016689) mRNA, complete cds	--	ABC transporter G family member 14 OS=Arabidopsis thaliana GN=ABCG14 PE=2 SV=1	ABC-2 type transporter//ABC transporter//IstB-like ATP binding protein//AAA domain//Protein of unknown function, DUF258	--	GTPase activity//GTP binding//ATP binding//ATPase activity	membrane	Transporter, ABC superfamily (Breast cancer resistance protein)
YYD vs. YYC	c82949_g1	359.556	129.582	1.4724	0.030398	Heavy metal atpase 5 [Theobroma cacao]>gi|508777445|gb|EOY24701.1| Heavy metal atpase 5 [Theobroma cacao]	Theobroma cacao Heavy metal atpase 5 (TCM_016237) mRNA, complete cds	Cu+-exporting ATPase	Probable copper-transporting ATPase HMA5 OS=Arabidopsis thaliana GN=HMA5 PE=1 SV=2	Bacterial regulatory proteins, luxR family//E1-E2 ATPase	regulation of transcription, DNA-dependent	metal ion binding//nucleotide binding	--	Cation transport ATPase
YYD vs. YYC	c79260_g1	20.996	129.909	-2.6293	0.043819	hypothetical protein POPTR_0012s13620g [Populus trichocarpa]>gi|550327062|gb|EEE97054.2| hypothetical protein POPTR_0012s13620g [Populus trichocarpa]	--	--	(S)-N-methylcoclaurine 3'-hydroxylase isozyme 1 (Fragment) OS=Eschscholzia californica GN=CYP80B1 PE=2 SV=1	Cytochrome P450	oxidation-reduction process	metal ion binding//oxidoreductase activity//oxidoreductase activity, acting on paired donors, with incorporation or reduction of molecular oxygen//heme binding//iron ion binding	--	Cytochrome P450 CYP2 subfamily
YYD vs. YYC	c86920_g1	426.443	130.429	1.7091	0.0019769	Alpha-galactosidase 2 [Theobroma cacao]>gi|508707082|gb|EOX98978.1| Alpha-galactosidase 2 [Theobroma cacao]	Theobroma cacao Alpha-galactosidase 2 (TCM_007627) mRNA, complete cds	alpha-galactosidase	Alpha-galactosidase OS=Coffea arabica PE=1 SV=1	Melibiase//NADH-quinone oxidoreductase cyanobacterial subunit N	globoside metabolic process//electron transport//oxidation-reduction process//galactose metabolic process//carbohydrate metabolic process//glycerolipid metabolic process	alpha-galactosidase activity//oxidoreductase activity, acting on NAD(P)H, quinone or similar compound as acceptor	membrane	Alpha-D-galactosidase (melibiase)
YYD vs. YYC	c80103_g1	449.817	131.115	1.7785	0.027352	Flavonoid 3',5'-hydroxylase 2 isoform 1 [Theobroma cacao]>gi|508785617|gb|EOY32873.1| Flavonoid 3',5'-hydroxylase 2 isoform 1 [Theobroma cacao]	Theobroma cacao Flavonoid 3',5'-hydroxylase 2 isoform 2 (TCM_040896) mRNA, complete cds	flavonoid 3',5'-hydroxylase	Flavonoid 3',5'-hydroxylase 1 OS=Petunia hybrida GN=CYP75A1 PE=2 SV=1	Cytochrome P450	oxidation-reduction process	oxidoreductase activity, acting on paired donors, with incorporation or reduction of molecular oxygen//heme binding//iron ion binding	--	Cytochrome P450 CYP2 subfamily
YYD vs. YYC	c89745_g1	12.0179	133.345	-3.4719	0.010114	Serine-threonine protein kinase, plant-type, putative [Theobroma cacao]>gi|508725939|gb|EOY17836.1| Serine-threonine protein kinase, plant-type, putative [Theobroma cacao]	PREDICTED: Pyrus x bretschneideri putative receptor-like protein kinase At3g47110 (LOC103934078), mRNA	LRR receptor-like serine/threonine-protein kinase EFR	LRR receptor-like serine/threonine-protein kinase EFR OS=Arabidopsis thaliana GN=EFR PE=1 SV=1	Leucine Rich repeat//Leucine Rich Repeat//Leucine rich repeat	--	protein binding	--	FOG: Leucine rich repeat
YYD vs. YYC	c61586_g1	547.342	134.569	2.0241	3.56e-05	--	Solanum pennellii chromosome ch09, complete genome	--	--	Extensin-like region	plant-type cell wall organization//cell wall biogenesis	structural constituent of cell wall	cell wall	--
YYD vs. YYC	c90875_g1	20.4701	137.366	-2.7464	0.019292	Uncharacterized protein isoform 2 [Theobroma cacao]>gi|508710904|gb|EOY02801.1| Uncharacterized protein isoform 2 [Theobroma cacao]	Theobroma cacao Uncharacterized protein isoform 3 (TCM_017195) mRNA, complete cds	--	--	--	--	--	--	--
YYD vs. YYC	c82987_g1	910.224	141.328	2.6872	0.00050077	Aluminum activated malate transporter family protein, putative [Theobroma cacao]>gi|508703755|gb|EOX95651.1| Aluminum activated malate transporter family protein, putative [Theobroma cacao]	Theobroma cacao Aluminum activated malate transporter family protein, putative (TCM_005107) mRNA, complete cds	--	Aluminum-activated malate transporter 10 OS=Arabidopsis thaliana GN=ALMT10 PE=3 SV=2	Fusaric acid resistance protein family//Aluminium activated malate transporter	malate transport//transport	--	plasma membrane	--
YYD vs. YYC	c88324_g1	679.76	143.307	2.2459	0.0023897	PREDICTED: cysteine synthase-like isoform X1 [Malus domestica]>gi|658030372|ref|XP_008350628.1| PREDICTED: cysteine synthase-like isoform X1 [Malus domestica]	Theobroma cacao O-acetylserine lyase isoform 5 (TCM_026423) mRNA, complete cds	cysteine synthase A	Cysteine synthase, chloroplastic/chromoplastic OS=Capsicum annuum PE=2 SV=1	--	--	--	--	Cystathionine beta-synthase and related enzymes
YYD vs. YYC	c83286_g1	444.441	144.182	1.6241	0.004493	Cytochrome P450, family 735, subfamily A, polypeptide 1 [Theobroma cacao]>gi|508712311|gb|EOY04208.1| Cytochrome P450, family 735, subfamily A, polypeptide 1 [Theobroma cacao]	Theobroma cacao Cytochrome P450, family 735, subfamily A, polypeptide 1 (TCM_019463) mRNA, complete cds	cytokinin trans-hydroxylase	Cytokinin hydroxylase OS=Arabidopsis thaliana GN=CYP735A1 PE=1 SV=1	Cytochrome P450	oxidation-reduction process	oxidoreductase activity, acting on paired donors, with incorporation or reduction of molecular oxygen//heme binding//iron ion binding	--	Cytochrome P450 CYP4/CYP19/CYP26 subfamilies
YYD vs. YYC	c89414_g4	651.326	145.416	2.1632	0.015952	predicted protein [Hordeum vulgare subsp. vulgare]	--	--	--	--	--	--	--	--
YYD vs. YYC	c85754_g1	1.40252	145.814	-6.7	6.25e-10	predicted protein [Hordeum vulgare subsp. vulgare]	Hordeum vulgare subsp. vulgare mRNA for predicted protein, complete cds, clone: NIASHv2008H07	--	--	Baculovirus polyhedron envelope protein, PEP, C terminus//Metal-sensitive transcriptional repressor	regulation of transcription, DNA-dependent	structural molecule activity//DNA binding//metal ion binding	viral envelope//viral capsid	--
YYD vs. YYC	c86030_g2	671.351	146.338	2.1978	0.015619	PQ-loop repeat family protein / transmembrane family protein isoform 6 [Theobroma cacao]>gi|508699303|gb|EOX91199.1| PQ-loop repeat family protein / transmembrane family protein isoform 6 [Theobroma cacao]	Theobroma cacao PQ-loop repeat family protein / transmembrane family protein isoform 6 (TCM_000466) mRNA, complete cds	--	Probable vacuolar amino acid transporter YPQ1 OS=Saccharomyces cerevisiae (strain ATCC 204508 / S288c) GN=YPQ1 PE=1 SV=1	--	--	--	--	Predicted membrane protein
YYD vs. YYC	c70451_g2	435.595	147.409	1.5632	0.022896	Fiber protein Fb17 [Theobroma cacao]>gi|508786418|gb|EOY33674.1| Fiber protein Fb17 [Theobroma cacao]	--	--	--	--	--	--	--	--
YYD vs. YYC	c86122_g1	433.28	147.425	1.5553	0.01142	Heat shock transcription factor A2 isoform 1 [Theobroma cacao]>gi|590574103|ref|XP_007012308.1| Heat shock transcription factor A2 isoform 1 [Theobroma cacao]>gi|508782669|gb|EOY29925.1| Heat shock transcription factor A2 isoform 1 [Theobroma cacao]>gi|508782671|gb|EOY29927.1| Heat shock transcription factor A2 isoform 1 [Theobroma cacao]	Theobroma cacao Heat shock transcription factor A2 isoform 4 (TCM_037308) mRNA, complete cds	heat shock transcription factor, other eukaryote	Heat shock factor protein HSF30 OS=Solanum peruvianum GN=HSF30 PE=2 SV=1	HAUS augmin-like complex subunit 5//HSF-type DNA-binding	regulation of transcription, DNA-dependent//spindle assembly	sequence-specific DNA binding transcription factor activity//sequence-specific DNA binding	nucleus//HAUS complex//transcription factor complex	Heat shock transcription factor
YYD vs. YYC	c89363_g1	628.401	148.049	2.0856	4.2e-06	PREDICTED: major allergen Pru ar 1-like [Nicotiana tomentosiformis]	Theobroma cacao Uncharacterized protein isoform 1 (TCM_021281) mRNA, complete cds	--	Major allergen Pru ar 1 OS=Prunus armeniaca PE=1 SV=1	Pathogenesis-related protein Bet v I family	response to biotic stimulus//defense response	--	--	--
YYD vs. YYC	c70683_g1	0.396706	150.002	-8.5627	2.09e-10	cytochrome c oxidase subunit 1 (mitochondrion) [Nephroselmis olivacea]>gi|6066173|gb|AAF03191.1|AF110138_23 cytochrome c oxidase subunit 1 (mitochondrion) [Nephroselmis olivacea]	Habrotrocha constricta cytochrome c oxidase subunit 1 (COX1) gene, partial cds; mitochondrial	cytochrome c oxidase subunit 1	Cytochrome c oxidase subunit 1 OS=Artemia franciscana GN=COI PE=3 SV=1	--	generation of precursor metabolites and energy//oxidation-reduction process	transition metal ion binding//oxidoreductase activity	membrane part//mitochondrion	Mitochondrial mRNA maturase
YYD vs. YYC	c77612_g1	623.35	150.182	2.0533	0.003374	senescence-associated family protein [Populus trichocarpa]>gi|222861789|gb|EEE99331.1| senescence-associated family protein [Populus trichocarpa]	--	--	Rhodanese-like domain-containing protein 19, mitochondrial OS=Arabidopsis thaliana GN=STR19 PE=2 SV=1	--	--	--	--	--
YYD vs. YYC	c84370_g7	27.2431	150.982	-2.4704	0.009589	hypothetical protein L484_018856 [Morus notabilis]	PREDICTED: Glycine max uncharacterized LOC100805043 (LOC100805043), mRNA	--	--	Hydrogenase expression/synthesis hypA family//InsA N-terminal domain//Hepatitis E virus ORF-2 (Putative capsid protein)	cellular protein modification process//transposition, DNA-mediated	nickel cation binding	host cell cytoplasm	--
YYD vs. YYC	c83184_g1	451.763	153.845	1.5541	0.0060198	RING/U-box superfamily protein, putative [Theobroma cacao]>gi|508777768|gb|EOY25024.1| RING/U-box superfamily protein, putative [Theobroma cacao]	Theobroma cacao RING/U-box superfamily protein, putative (TCM_016466) mRNA, complete cds	--	Putative RING-H2 finger protein ATL21B OS=Arabidopsis thaliana GN=ATL21B PE=3 SV=1	zinc-RING finger domain//Zinc-finger of the MIZ type in Nse subunit//RING-variant domain//Zinc finger, C3HC4 type (RING finger)//Ring finger domain//RING-H2 zinc finger//Anaphase-promoting complex subunit 11 RING-H2 finger//P-11 zinc finger//PHD-finger	protein ubiquitination	protein binding//RNA binding//zinc ion binding//metal ion binding//ubiquitin-protein ligase activity	anaphase-promoting complex	FOG: Predicted E3 ubiquitin ligase
YYD vs. YYC	c82129_g1	35.9016	155.129	-2.1114	0.032464	GDSL-like Lipase/Acylhydrolase superfamily protein, putative [Theobroma cacao]>gi|508780856|gb|EOY28112.1| GDSL-like Lipase/Acylhydrolase superfamily protein, putative [Theobroma cacao]	Theobroma cacao GDSL-like Lipase/Acylhydrolase superfamily protein, putative (TCM_029771) mRNA, complete cds	--	GDSL esterase/lipase At5g45960 OS=Arabidopsis thaliana GN=At5g45960 PE=2 SV=1	GDSL-like Lipase/Acylhydrolase	--	hydrolase activity, acting on ester bonds	--	--
YYD vs. YYC	c76352_g1	525.628	157.659	1.7372	0.00048021	Uncharacterized protein TCM_029791 [Theobroma cacao]>gi|508780883|gb|EOY28139.1| Uncharacterized protein TCM_029791 [Theobroma cacao]	Theobroma cacao Uncharacterized protein (TCM_029791) mRNA, complete cds	--	--	--	--	--	--	--
YYD vs. YYC	c87988_g12	40.4818	157.984	-1.9644	0.04517	NB-ARC domain-containing disease resistance-like protein isoform 2 [Theobroma cacao]>gi|590654660|ref|XP_007033764.1| NB-ARC domain-containing disease resistance-like protein isoform 2 [Theobroma cacao]>gi|508712790|gb|EOY04687.1| NB-ARC domain-containing disease resistance-like protein isoform 2 [Theobroma cacao]>gi|508712793|gb|EOY04690.1| NB-ARC domain-containing disease resistance-like protei…	--	--	Disease resistance protein RPS2 OS=Arabidopsis thaliana GN=RPS2 PE=1 SV=1	Adenovirus IVa2 protein//NB-ARC domain//Archaeal ATPase//Viral (Superfamily 1) RNA helicase//Leucine rich repeat//Leucine Rich Repeat	viral transcription	ATP binding//protein binding//ADP binding	--	FOG: Leucine rich repeat
YYD vs. YYC	c77116_g1	660.734	164.301	2.0077	7.45e-05	Glutathione S-transferase TAU 10 [Theobroma cacao]>gi|508710042|gb|EOY01939.1| Glutathione S-transferase TAU 10 [Theobroma cacao]	--	glutathione S-transferase	Glutathione S-transferase U10 OS=Arabidopsis thaliana GN=GSTU10 PE=2 SV=1	Glutathione S-transferase, N-terminal domain//Glutathione S-transferase, N-terminal domain//Glutaredoxin//Glutathione S-transferase, N-terminal domain	cell redox homeostasis//electron transport	protein binding//electron carrier activity//protein disulfide oxidoreductase activity	--	Glutathione S-transferase
YYD vs. YYC	c73310_g2	44.9154	165.926	-1.8853	0.047038	Uncharacterized protein TCM_029429 [Theobroma cacao]>gi|508780377|gb|EOY27633.1| Uncharacterized protein TCM_029429 [Theobroma cacao]	Theobroma cacao Uncharacterized protein (TCM_029429) mRNA, complete cds	--	--	--	--	--	--	--
YYD vs. YYC	c76052_g1	898.217	166.798	2.429	0.00024963	Ankyrin repeat and KH domain-containing protein 1 [Theobroma cacao]>gi|508777225|gb|EOY24481.1| Ankyrin repeat and KH domain-containing protein 1 [Theobroma cacao]	Theobroma cacao Ankyrin repeat and KH domain-containing protein 1 (TCM_016076) mRNA, complete cds	--	--	--	--	--	--	--
YYD vs. YYC	c75638_g3	643.983	168.926	1.9306	6.6e-05	hypothetical protein CISIN_1g036208mg, partial [Citrus sinensis]	Theobroma cacao Heat shock cognate protein 70-1 (TCM_041868) mRNA, complete cds	heat shock 70kDa protein 1/8	Heat shock cognate 70 kDa protein OS=Petunia hybrida GN=HSP70 PE=2 SV=1	Hydantoinase/oxoprolinase//MreB/Mbl protein	cell morphogenesis	hydrolase activity	--	Molecular chaperones HSP70/HSC70, HSP70 superfamily
YYD vs. YYC	c77446_g1	1251.43	169.667	2.8828	0.0035777	Kunitz family trypsin and protease inhibitor protein [Theobroma cacao]>gi|508717965|gb|EOY09862.1| Kunitz family trypsin and protease inhibitor protein [Theobroma cacao]	--	--	Miraculin OS=Synsepalum dulcificum PE=1 SV=3	Trypsin and protease inhibitor	--	endopeptidase inhibitor activity	--	--
YYD vs. YYC	c87562_g1	629.749	170.597	1.8842	0.021082	--	--	--	--	NQRA C-terminal domain	electron transport//oxidation-reduction process	oxidoreductase activity, acting on NAD(P)H, quinone or similar compound as acceptor	--	--
YYD vs. YYC	c83083_g1	587.92	171.066	1.7811	0.00033565	AP2 6l, putative [Theobroma cacao]>gi|508707717|gb|EOX99613.1| AP2 6l, putative [Theobroma cacao]	Theobroma cacao AP2 6l, putative (TCM_008334) mRNA, complete cds	--	Ethylene-responsive transcription factor ERF113 OS=Arabidopsis thaliana GN=ERF113 PE=2 SV=1	AP2 domain	regulation of transcription, DNA-dependent	sequence-specific DNA binding transcription factor activity	transcription factor complex	--
YYD vs. YYC	c90718_g1	427.131	172.117	1.3113	0.041461	Pectinesterase [Theobroma cacao]>gi|508775658|gb|EOY22914.1| Pectinesterase [Theobroma cacao]	Theobroma cacao Pectinesterase (TCM_014942) mRNA, complete cds	--	Pectinesterase 2 OS=Citrus sinensis GN=PECS-2.1 PE=2 SV=1	Plant invertase/pectin methylesterase inhibitor//Pectinesterase	cell wall modification//starch metabolic process//sucrose metabolic process	enzyme inhibitor activity//pectinesterase activity	cell wall	--
YYD vs. YYC	c82944_g3	1153.56	172.506	2.7414	3.97e-11	Class I glutamine amidotransferase-like superfamily protein [Theobroma cacao]>gi|508712226|gb|EOY04123.1| Class I glutamine amidotransferase-like superfamily protein [Theobroma cacao]	Theobroma cacao Class I glutamine amidotransferase-like superfamily protein (TCM_019377) mRNA, complete cds	--	Protein NtpR OS=Enterococcus hirae (strain ATCC 9790 / DSM 20160 / JCM 8729 / LMG 6399 / NBRC 3181 / NCIMB 6459 / NCDO 1258) GN=ntpR PE=3 SV=2	Peptidase C26//Geminivirus AL3 protein	viral process//glutamine metabolic process	hydrolase activity	--	--
YYD vs. YYC	c88904_g1	456.193	173.638	1.3936	0.014046	Integrase-type DNA-binding superfamily protein [Theobroma cacao]>gi|508782492|gb|EOY29748.1| Integrase-type DNA-binding superfamily protein [Theobroma cacao]	Theobroma cacao Integrase-type DNA-binding superfamily protein (TCM_037194) mRNA, complete cds	EREBP-like factor	Dehydration-responsive element-binding protein 3 OS=Arabidopsis thaliana GN=DREB3 PE=2 SV=1	AP2 domain//Haemagglutinin-neuraminidase	regulation of transcription, DNA-dependent//viral infectious cycle//signal transduction	sequence-specific DNA binding transcription factor activity//host cell surface receptor binding	cell surface//transcription factor complex//viral envelope	--
YYD vs. YYC	c74894_g2	552.988	174.551	1.6636	0.03287	Uncharacterized protein TCM_034446 [Theobroma cacao]>gi|508723458|gb|EOY15355.1| Uncharacterized protein TCM_034446 [Theobroma cacao]	--	--	--	--	--	--	--	--
YYD vs. YYC	c85006_g1	14.6749	177.37	-3.5953	3.71e-05	Mitogen-activated protein kinase kinase kinase 3, putative [Theobroma cacao]>gi|508724673|gb|EOY16570.1| Mitogen-activated protein kinase kinase kinase 3, putative [Theobroma cacao]	Theobroma cacao Mitogen-activated protein kinase kinase kinase 3, putative (TCM_035365) mRNA, complete cds	--	--	--	--	--	--	--
YYD vs. YYC	c73176_g1	547.455	184.747	1.5672	0.043161	Uncharacterized protein TCM_024741 [Theobroma cacao]>gi|508717421|gb|EOY09318.1| Uncharacterized protein TCM_024741 [Theobroma cacao]	--	--	--	ATP1G1/PLM/MAT8 family	ion transport	ion channel activity	membrane	--
YYD vs. YYC	c91426_g3	510.502	187.537	1.4447	0.0097167	Raffinose synthase family protein [Theobroma cacao]>gi|508773609|gb|EOY20865.1| Raffinose synthase family protein [Theobroma cacao]	Theobroma cacao Raffinose synthase family protein (TCM_012210) mRNA, complete cds	raffinose synthase	Galactinol--sucrose galactosyltransferase OS=Pisum sativum GN=RFS PE=1 SV=1	Herpesvirus UL46 protein//DNA mismatch repair enzyme MutH	regulation of transcription, DNA-dependent	endonuclease activity//DNA binding	--	--
YYD vs. YYC	c77299_g1	1284.32	192.292	2.7396	0.0077344	Expansin-like B1, BETA 3.1,EXLB1 [Theobroma cacao]>gi|508776936|gb|EOY24192.1| Expansin-like B1, BETA 3.1,EXLB1 [Theobroma cacao]	Theobroma cacao Expansin-like B1, BETA 3.1,EXLB1 (TCM_015865) mRNA, complete cds	--	Expansin-like B1 OS=Arabidopsis thaliana GN=EXLB1 PE=2 SV=2	Photosystem I protein M (PsaM)	photosynthesis	--	--	--
YYD vs. YYC	c81581_g2	36.1693	194.346	-2.4258	0.0028231	ABC-2 type transporter family protein isoform 1 [Theobroma cacao]>gi|590584193|ref|XP_007015109.1| ABC-2 type transporter family protein isoform 1 [Theobroma cacao]>gi|508785471|gb|EOY32727.1| ABC-2 type transporter family protein isoform 1 [Theobroma cacao]>gi|508785472|gb|EOY32728.1| ABC-2 type transporter family protein isoform 1 [Theobroma cacao]	Theobroma cacao ABC-2 type transporter family protein isoform 1 (TCM_040752) mRNA, complete cds	--	ABC transporter G family member 15 OS=Arabidopsis thaliana GN=ABCG15 PE=2 SV=2	ABC transporter//Adenovirus IVa2 protein//Protein of unknown function, DUF258//AAA domain//Type II/IV secretion system protein//FtsK/SpoIIIE family//NB-ARC domain//Archaeal ATPase//50S ribosome-binding GTPase//Molybdopterin guanine dinucleotide synthesis protein B	viral transcription//Mo-molybdopterin cofactor biosynthetic process//transport	GTPase activity//ATP binding//DNA binding//ADP binding//ATPase activity//GTP binding//nucleotide binding	--	Transporter, ABC superfamily (Breast cancer resistance protein)
YYD vs. YYC	c80029_g1	727.434	195.812	1.8933	0.0028599	PREDICTED: probable boron transporter 2 [Pyrus x bretschneideri]	Theobroma cacao HCO3- transporter family (TCM_012083) mRNA, complete cds	--	Boron transporter 1 OS=Arabidopsis thaliana GN=BOR1 PE=1 SV=1	--	--	--	--	--
YYD vs. YYC	c81311_g1	669.081	201.523	1.7312	0.00037717	Basic leucine zipper 9, putative isoform 2 [Theobroma cacao]>gi|508781895|gb|EOY29151.1| Basic leucine zipper 9, putative isoform 2 [Theobroma cacao]	Theobroma cacao Basic leucine zipper 9, putative isoform 2 (TCM_036784) mRNA, complete cds	--	Basic leucine zipper 9 OS=Arabidopsis thaliana GN=BZIP9 PE=1 SV=1	Septum formation initiator//bZIP transcription factor//Autophagy protein Apg6//bZIP Maf transcription factor//Protein of unknown function (DUF972)//Phage minor structural protein GP20//Basic region leucine zipper	DNA replication//autophagy//regulation of transcription, DNA-dependent//cell cycle	sequence-specific DNA binding transcription factor activity//DNA binding//structural molecule activity//sequence-specific DNA binding	transcription factor complex//nucleus	--
YYD vs. YYC	c90427_g5	567.164	206.796	1.4556	0.043161	Vicianin hydrolase, putative [Theobroma cacao]>gi|508776180|gb|EOY23436.1| Vicianin hydrolase, putative [Theobroma cacao]	--	beta-glucosidase	Vicianin hydrolase (Fragment) OS=Vicia sativa subsp. nigra PE=1 SV=1	Glycosyl hydrolase family 1	carbohydrate metabolic process	hydrolase activity, hydrolyzing O-glycosyl compounds	--	--
YYD vs. YYC	c77323_g1	892.962	208.771	2.0967	0.00057572	Beta-galactosidase 3 isoform 4 [Theobroma cacao]>gi|508698833|gb|EOX90729.1| Beta-galactosidase 3 isoform 4 [Theobroma cacao]	Theobroma cacao Beta-galactosidase 3 isoform 2 (TCM_000114) mRNA, partial cds	--	--	--	--	--	--	--
YYD vs. YYC	c81497_g4	802.826	209.366	1.9391	0.048572	Multidrug and toxin extrusion protein 1 [Theobroma cacao]>gi|508777262|gb|EOY24518.1| Multidrug and toxin extrusion protein 1 [Theobroma cacao]	Theobroma cacao Multidrug and toxin extrusion protein 1 (TCM_016100) mRNA, complete cds	multidrug resistance protein, MATE family	MATE efflux family protein DTX1 OS=Arabidopsis thaliana GN=DTX1 PE=2 SV=1	MatE//SNARE domain	drug transmembrane transport//transport//drug transport//transmembrane transport	protein binding//drug transmembrane transporter activity//antiporter activity	membrane	Uncharacterized membrane protein, predicted efflux pump
YYD vs. YYC	c90593_g7	760.092	214.513	1.8251	0.0061793	hypothetical protein JCGZ_23988 [Jatropha curcas]	Theobroma cacao Organic cation/carnitine transporter1, putative (TCM_013198) mRNA, complete cds	--	Organic cation/carnitine transporter 1 OS=Arabidopsis thaliana GN=OCT1 PE=2 SV=1	Sugar (and other) transporter//Alpha-L-arabinofuranosidase B (ABFB)//ORMDL family	carbohydrate metabolic process//L-arabinose metabolic process//nucleotide metabolic process//transmembrane transport	alpha-N-arabinofuranosidase activity//transmembrane transporter activity	endoplasmic reticulum membrane//integral to membrane	Synaptic vesicle transporter SVOP and related transporters (major facilitator superfamily)
YYD vs. YYC	c89414_g1	971.817	219.508	2.1464	0.0031262	--	--	--	--	--	--	--	--	--
YYD vs. YYC	c957_g1	57.2332	220.51	-1.9459	0.011713	--	--	--	--	Rubella virus endopeptidase	purine nucleobase metabolic process//proteolysis	RNA-directed RNA polymerase activity//cysteine-type endopeptidase activity//nucleoside-triphosphatase activity	RNA-directed RNA polymerase complex	--
YYD vs. YYC	c82653_g4	531.13	221.843	1.2595	0.047295	Cc-nbs-lrr resistance protein, putative [Theobroma cacao]>gi|508778560|gb|EOY25816.1| Cc-nbs-lrr resistance protein, putative [Theobroma cacao]	Theobroma cacao Disease resistance protein family, putative (TCM_046037) mRNA, complete cds	--	Disease resistance protein RPS5 OS=Arabidopsis thaliana GN=RPS5 PE=1 SV=2	NB-ARC domain//Leucine Rich repeat//Leucine rich repeat//Leucine Rich Repeat	--	protein binding//ADP binding	--	FOG: Leucine rich repeat
YYD vs. YYC	c86164_g1	535.584	222.521	1.2672	0.028563	Subtilase family protein [Theobroma cacao]>gi|508704229|gb|EOX96125.1| Subtilase family protein [Theobroma cacao]	Theobroma cacao Subtilase family protein (TCM_005450) mRNA, complete cds	--	Subtilisin-like protease OS=Arabidopsis thaliana GN=ARA12 PE=1 SV=1	BRK domain//Subtilase family//Di-haem cytochrome c peroxidase//Anaphase-promoting complex subunit 1	oxidation-reduction process//proteolysis	oxidoreductase activity//hydrolase activity, acting on acid anhydrides//serine-type endopeptidase activity//protein binding	anaphase-promoting complex	--
YYD vs. YYC	c83696_g1	16.8989	222.873	-3.7212	1.16e-05	S-locus lectin protein kinase family protein [Theobroma cacao]>gi|508721252|gb|EOY13149.1| S-locus lectin protein kinase family protein [Theobroma cacao]	Theobroma cacao S-locus lectin protein kinase family protein (TCM_046352) mRNA, complete cds	--	Receptor-like serine/threonine-protein kinase SD1-8 OS=Arabidopsis thaliana GN=SD18 PE=1 SV=1	Protein kinase domain//Plasmodium ookinete surface protein Pvs28//Protein tyrosine kinase//S-locus glycoprotein family	protein phosphorylation//recognition of pollen	protein kinase activity//ATP binding	membrane//cell surface	--
YYD vs. YYC	c84348_g1	880.031	223.247	1.9789	0.0032548	unnamed protein product [Vitis vinifera]	PREDICTED: Glycine max nitrate transporter 1.5-like (LOC100778608), mRNA	solute carrier family 15 (peptide/histidine transporter), member 3/4	Protein NRT1/ PTR FAMILY 7.3 OS=Arabidopsis thaliana GN=NPF7.3 PE=1 SV=2	POT family	transport	transporter activity	membrane	--
YYD vs. YYC	c73444_g1	56.9527	224.382	-1.9781	0.011658	--	--	--	--	--	--	--	--	--
YYD vs. YYC	c70492_g1	639.254	229.81	1.4759	0.039682	--	--	--	--	--	--	--	--	--
YYD vs. YYC	c89074_g1	71.1347	233.404	-1.7142	0.035716	Crinkly4 [Theobroma cacao]>gi|508712988|gb|EOY04885.1| Crinkly4 [Theobroma cacao]	Theobroma cacao Crinkly4 (TCM_020044) mRNA, complete cds	--	Serine/threonine-protein kinase-like protein ACR4 OS=Arabidopsis thaliana GN=ACR4 PE=1 SV=1	Protein tyrosine kinase//Dor1-like family//Protein kinase domain	protein phosphorylation	ATP binding//protein kinase activity	Golgi transport complex	--
YYD vs. YYC	c84247_g2	1008.41	235.792	2.0965	0.0030512	hypothetical protein CISIN_1g0064861mg, partial [Citrus sinensis]	Theobroma cacao Phosphoenolpyruvate carboxykinase 1 (TCM_034583) mRNA, complete cds	phosphoenolpyruvate carboxykinase (ATP)	Phosphoenolpyruvate carboxykinase [ATP] OS=Arabidopsis thaliana GN=PCKA PE=1 SV=1	Phosphoenolpyruvate carboxykinase	tricarboxylic acid cycle//carbon utilization//gluconeogenesis	phosphoenolpyruvate carboxykinase (ATP) activity//ATP binding	--	--
YYD vs. YYC	c89189_g2	61.4411	240.241	-1.9672	0.0079608	Ras guanine nucleotide exchange factor K [Theobroma cacao]>gi|508781873|gb|EOY29129.1| Ras guanine nucleotide exchange factor K [Theobroma cacao]	Theobroma cacao Ras guanine nucleotide exchange factor K (TCM_036769) mRNA, complete cds	--	--	--	--	--	--	--
YYD vs. YYC	c88528_g1	67.1219	240.407	-1.8406	0.013971	LRR and NB-ARC domains-containing disease resistance protein, putative [Theobroma cacao]>gi|508720912|gb|EOY12809.1| LRR and NB-ARC domains-containing disease resistance protein, putative [Theobroma cacao]	Theobroma cacao LRR and NB-ARC domains-containing disease resistance protein, putative (TCM_031326) mRNA, complete cds	--	Probable disease resistance protein At4g27220 OS=Arabidopsis thaliana GN=At4g27220 PE=2 SV=1	Archaeal ATPase//NB-ARC domain//Leucine rich repeat//Myosin N-terminal SH3-like domain//RNA helicase//Leucine Rich Repeat	--	ADP binding//RNA binding//protein binding//ATP binding//motor activity//RNA helicase activity	myosin complex	FOG: Leucine rich repeat
YYD vs. YYC	c67895_g1	2.40225	244.191	-6.6675	6.61e-15	--	Philodina citrina complete mitochondrial genome	--	--	--	--	--	--	--
YYD vs. YYC	c85671_g2	890.989	246.799	1.8521	0.042867	Aldehyde dehydrogenase 2C4 [Theobroma cacao]>gi|508783578|gb|EOY30834.1| Aldehyde dehydrogenase 2C4 [Theobroma cacao]	Theobroma cacao Aldehyde dehydrogenase 2C4 (TCM_037908) mRNA, complete cds	coniferyl-aldehyde dehydrogenase	Aldehyde dehydrogenase family 2 member C4 OS=Arabidopsis thaliana GN=ALDH2C4 PE=1 SV=2	Aldehyde dehydrogenase family	oxidation-reduction process//metabolic process	oxidoreductase activity	--	Aldehyde dehydrogenase
YYD vs. YYC	c86473_g4	774.643	247.192	1.6479	0.00053636	PREDICTED: heat shock protein 83-like [Cucumis sativus]>gi|449485495|ref|XP_004157188.1| PREDICTED: heat shock protein 83-like [Cucumis sativus]	Theobroma cacao Heat shock protein 90.1 (TCM_016330) mRNA, complete cds	molecular chaperone HtpG	Heat shock protein 90-1 OS=Arabidopsis thaliana GN=HSP90-1 PE=1 SV=3	Hsp90 protein	protein folding//response to stress	unfolded protein binding//ATP binding	--	Molecular chaperone (HSP90 family)
YYD vs. YYC	c73316_g1	37.0752	247.785	-2.7406	0.0075407	conserved hypothetical protein [Ricinus communis]>gi|223543899|gb|EEF45425.1| conserved hypothetical protein [Ricinus communis]	Theobroma cacao Trichome birefringence-like 43 isoform 2 (TCM_001793) mRNA, partial cds	--	Protein trichome birefringence-like 43 OS=Arabidopsis thaliana GN=TBL43 PE=2 SV=1	Late nodulin protein	nodule morphogenesis	metal ion binding	--	--
YYD vs. YYC	c90427_g1	781.163	248.45	1.6527	0.047611	hypothetical protein CICLE_v10031212mg [Citrus clementina]>gi|557541242|gb|ESR52286.1| hypothetical protein CICLE_v10031212mg [Citrus clementina]	Theobroma cacao Vicianin hydrolase, putative (TCM_015331) mRNA, complete cds	beta-glucosidase	Furcatin hydrolase OS=Viburnum furcatum PE=1 SV=1	Glycosyl hydrolase family 1	carbohydrate metabolic process	hydrolase activity, hydrolyzing O-glycosyl compounds	--	--
YYD vs. YYC	c90365_g1	849.534	248.944	1.7709	3.76e-05	Cytochrome P450 71A1 [Theobroma cacao]>gi|508775020|gb|EOY22276.1| Cytochrome P450 71A1 [Theobroma cacao]	--	--	Cytochrome P450 71A1 OS=Persea americana GN=CYP71A1 PE=1 SV=2	Cytochrome P450	oxidation-reduction process	iron ion binding//heme binding//oxidoreductase activity, acting on paired donors, with incorporation or reduction of molecular oxygen	--	Cytochrome P450 CYP2 subfamily
YYD vs. YYC	c82498_g1	862.337	249.512	1.7891	0.0077376	Glyoxalase II 3 [Theobroma cacao]>gi|508721736|gb|EOY13633.1| Glyoxalase II 3 [Theobroma cacao]	Theobroma cacao Glyoxalase II 3 (TCM_032258) mRNA, complete cds	sulfur dioxygenase	Persulfide dioxygenase ETHE1 homolog, mitochondrial OS=Arabidopsis thaliana GN=GLY3 PE=1 SV=3	Arabinofuranosyltransferase A C terminal//YSIRK type signal peptide	cell wall macromolecule biosynthetic process	transferase activity, transferring glycosyl groups	membrane//integral to membrane//plasma membrane	Glyoxylase
YYD vs. YYC	c80964_g1	71.0451	262.359	-1.8847	0.0085234	Homeobox-leucine zipper family protein / lipid-binding START domain-containing protein isoform 1 [Theobroma cacao]>gi|508775866|gb|EOY23122.1| Homeobox-leucine zipper family protein / lipid-binding START domain-containing protein isoform 1 [Theobroma cacao]	Theobroma cacao Homeobox-leucine zipper family protein / lipid-binding START domain-containing protein isoform 1 (TCM_015114) mRNA, complete cds	homeobox-leucine zipper protein	Homeobox-leucine zipper protein ANTHOCYANINLESS 2 OS=Arabidopsis thaliana GN=ANL2 PE=2 SV=1	START domain//Homeobox KN domain//Salmonella virulence plasmid 65kDa B protein//Homeobox associated leucine zipper//Homeobox domain	regulation of transcription, DNA-dependent	sequence-specific DNA binding transcription factor activity//sequence-specific DNA binding//DNA binding//lipid binding	transcription factor complex//cytoplasm	Transcription factor Abd-B, contains HOX domain
YYD vs. YYC	c80751_g2	1079.99	264.713	2.0285	0.0012383	Os06g0165300 [Oryza sativa Japonica Group]>gi|113594947|dbj|BAF18821.1| Os06g0165300 [Oryza sativa Japonica Group]>gi|125596162|gb|EAZ35942.1| hypothetical protein OsJ_20246 [Oryza sativa Japonica Group]	--	--	--	Bacillus haemolytic enterotoxin (HBL)//Growth arrest and DNA-damage-inducible proteins-interacting protein 1	pathogenesis//cell cycle	--	membrane//nucleus	--
YYD vs. YYC	c89207_g1	59.0202	271.499	-2.2017	0.0012383	Leucine-rich repeat transmembrane protein kinase, putative [Theobroma cacao]>gi|508780632|gb|EOY27888.1| Leucine-rich repeat transmembrane protein kinase, putative [Theobroma cacao]	PREDICTED: Prunus mume probable LRR receptor-like serine/threonine-protein kinase At1g07650 (LOC103324924), mRNA	--	Probable LRR receptor-like serine/threonine-protein kinase At1g07650 OS=Arabidopsis thaliana GN=At1g07650 PE=1 SV=1	Protein kinase domain//Protein tyrosine kinase//Adenovirus endoprotease//Bacterial regulatory proteins, luxR family//Apoptosis-inducing factor, mitochondrion-associated, C-term	protein phosphorylation//proteolysis//regulation of transcription, DNA-dependent	protein kinase activity//protein dimerization activity//ATP binding//cysteine-type endopeptidase activity	--	--
YYD vs. YYC	c87045_g2	694.681	271.966	1.3529	0.008781	FAD-binding Berberine family protein [Theobroma cacao]>gi|508775891|gb|EOY23147.1| FAD-binding Berberine family protein [Theobroma cacao]	Theobroma cacao FAD-binding Berberine family protein (TCM_015140) mRNA, complete cds	--	Cannabidiolic acid synthase OS=Cannabis sativa GN=CBDAS PE=1 SV=1	Berberine and berberine like//FAD binding domain	oxidation-reduction process	oxidoreductase activity//flavin adenine dinucleotide binding	--	--
YYD vs. YYC	c88539_g1	830.459	272.977	1.6051	0.047438	LRR receptor-like serine/threonine-protein kinase, putative [Theobroma cacao]>gi|508712497|gb|EOY04394.1| LRR receptor-like serine/threonine-protein kinase, putative [Theobroma cacao]	Theobroma cacao LRR receptor-like serine/threonine-protein kinase, putative (TCM_019660) mRNA, complete cds	--	Probable LRR receptor-like serine/threonine-protein kinase At5g37450 OS=Arabidopsis thaliana GN=At5g37450 PE=2 SV=1	Leucine Rich repeat//Leucine Rich Repeat//Protein kinase domain//Leucine rich repeat//Protein tyrosine kinase	protein phosphorylation	ATP binding//protein binding//protein kinase activity	--	--
YYD vs. YYC	c89395_g2	45.7928	283.327	-2.6293	6.12e-05	Cellulose synthase like E1, putative [Theobroma cacao]>gi|508718689|gb|EOY10586.1| Cellulose synthase like E1, putative [Theobroma cacao]	Theobroma cacao Cellulose synthase like E1, putative (TCM_046806) mRNA, complete cds	--	Cellulose synthase-like protein E6 OS=Oryza sativa subsp. japonica GN=CSLE6 PE=2 SV=1	Cellulose synthase	cellulose biosynthetic process//starch metabolic process//sucrose metabolic process//UDP-glucose metabolic process	cellulose synthase (UDP-forming) activity	membrane	--
YYD vs. YYC	c79718_g2	3055.01	295.873	3.3681	5.07e-05	Anthranilate N-benzoyltransferase protein, putative [Ricinus communis]>gi|223546031|gb|EEF47534.1| Anthranilate N-benzoyltransferase protein, putative [Ricinus communis]	--	--	Vinorine synthase OS=Rauvolfia serpentina GN=ACT PE=1 SV=2	Transferase family	--	transferase activity, transferring acyl groups other than amino-acyl groups	--	--
YYD vs. YYC	c86181_g1	949.911	295.986	1.6823	0.0018119	Pleiotropic drug resistance 6 [Theobroma cacao]>gi|508727184|gb|EOY19081.1| Pleiotropic drug resistance 6 [Theobroma cacao]	Theobroma cacao Pleiotropic drug resistance 6 (TCM_043756) mRNA, complete cds	--	Pleiotropic drug resistance protein 2 OS=Nicotiana plumbaginifolia GN=PDR2 PE=1 SV=1	ABC transporter//ABC-2 type transporter//AAA domain//Protein of unknown function, DUF258	--	ATP binding//GTPase activity//GTP binding//ATPase activity	membrane	Pleiotropic drug resistance proteins (PDR1-15), ABC superfamily
YYD vs. YYC	c84165_g1	730.479	298.681	1.2902	0.011885	Cyclic nucleotide-gated ion channel 4 isoform 1 [Theobroma cacao]>gi|508720882|gb|EOY12779.1| Cyclic nucleotide-gated ion channel 4 isoform 1 [Theobroma cacao]	Theobroma cacao Cyclic nucleotide-gated ion channel 4 isoform 1 (TCM_031305) mRNA, complete cds	--	Cyclic nucleotide-gated ion channel 4 OS=Arabidopsis thaliana GN=CNGC4 PE=2 SV=2	IQ calmodulin-binding motif	--	protein binding	--	K+-channel ERG and related proteins, contain PAS/PAC sensor domain
YYD vs. YYC	c78752_g1	758.999	299.623	1.3409	0.0064251	AT-hook motif nuclear localized protein 20 [Theobroma cacao]>gi|508719085|gb|EOY10982.1| AT-hook motif nuclear localized protein 20 [Theobroma cacao]	Theobroma cacao AT-hook motif nuclear localized protein 20 (TCM_026251) mRNA, complete cds	--	Putative DNA-binding protein ESCAROLA OS=Arabidopsis thaliana GN=ESC PE=2 SV=1	Herpesvirus UL46 protein	regulation of transcription, DNA-dependent	--	--	--
YYD vs. YYC	c78943_g1	723.734	300.293	1.2691	0.014943	Uncharacterized protein TCM_019031 [Theobroma cacao]>gi|508711942|gb|EOY03839.1| Uncharacterized protein TCM_019031 [Theobroma cacao]	--	--	--	--	--	--	--	--
YYD vs. YYC	c84163_g2	746.078	302.207	1.3038	0.042569	PREDICTED: solute carrier family 35 member F1-like [Prunus mume]	Prunus persica hypothetical protein (PRUPE_ppa007405mg) mRNA, complete cds	solute carrier family 35, member F1/2	Solute carrier family 35 member F1 OS=Homo sapiens GN=SLC35F1 PE=2 SV=2	Eukaryotic protein of unknown function (DUF914)//UAA transporter family//EamA-like transporter family//Magnesium transporter NIPA	magnesium ion transport//transport//transmembrane transport	magnesium ion transmembrane transporter activity	integral to membrane//membrane	Predicted membrane protein
YYD vs. YYC	c79103_g1	759.315	303.451	1.3232	0.019519	Uncharacterized protein isoform 1 [Theobroma cacao]>gi|508698852|gb|EOX90748.1| Uncharacterized protein isoform 1 [Theobroma cacao]	Theobroma cacao Translocon at inner membrane of chloroplasts 21, putative isoform 2 (TCM_000131) mRNA, partial cds	--	--	--	--	--	--	--
YYD vs. YYC	c89184_g1	858.546	304.663	1.4947	0.00104	hypothetical protein JCGZ_02157 [Jatropha curcas]	Theobroma cacao Haloacid dehalogenase-like hydrolase (HAD) superfamily protein (TCM_020592) mRNA, complete cds	putative hydrolase of the HAD superfamily	--	Ribonucleases P/MRP protein subunit POP1	tRNA processing//tRNA 5'-leader removal//regulation of RNA metabolic process	ribonuclease P activity	ribonuclease P complex	--
YYD vs. YYC	c83816_g1	2479.62	306.532	3.016	0.025387	hypothetical protein POPTR_0011s11570g [Populus trichocarpa]>gi|222860546|gb|EEE98093.1| hypothetical protein POPTR_0011s11570g [Populus trichocarpa]	Theobroma cacao Tyrosine transaminase family protein (TCM_031621) mRNA, complete cds	tyrosine aminotransferase	Probable aminotransferase TAT2 OS=Arabidopsis thaliana GN=At5g53970 PE=2 SV=1	Cys/Met metabolism PLP-dependent enzyme//Beta-eliminating lyase//Aminotransferase class I and II	biosynthetic process//vitamin E biosynthetic process//cellular amino acid metabolic process//iron ion transport	pyridoxal phosphate binding//lyase activity//nicotianamine aminotransferase activity	plastid	Kynurenine aminotransferase, glutamine transaminase K
YYD vs. YYC	c90762_g4	59.8154	312.429	-2.3849	0.00011575	Uncharacterized protein TCM_001673 [Theobroma cacao]>gi|508700903|gb|EOX92799.1| Uncharacterized protein TCM_001673 [Theobroma cacao]	--	--	--	--	--	--	--	--
YYD vs. YYC	c87333_g7	755.207	326.768	1.2086	0.025511	Basic chitinase [Theobroma cacao]>gi|508698809|gb|EOX90705.1| Basic chitinase [Theobroma cacao]	--	chitinase	Endochitinase 3 OS=Nicotiana tabacum GN=CHN14 PE=3 SV=1	Chitinase class I	cell wall macromolecule catabolic process//chitin catabolic process	chitinase activity	--	--
YYD vs. YYC	c90903_g5	59.4813	327.877	-2.4626	0.035141	S-locus lectin protein kinase family protein, putative isoform 1 [Theobroma cacao]>gi|508707334|gb|EOX99230.1| S-locus lectin protein kinase family protein, putative isoform 1 [Theobroma cacao]	Theobroma cacao S-locus lectin protein kinase family protein, putative isoform 1 (TCM_007840) mRNA, complete cds	--	G-type lectin S-receptor-like serine/threonine-protein kinase At4g03230 OS=Arabidopsis thaliana GN=At4g03230 PE=3 SV=3	Protein of unknown function (DUF1049)//Protein kinase domain//Protein tyrosine kinase	protein phosphorylation	protein kinase activity//ATP binding	integral to plasma membrane	--
YYD vs. YYC	c89162_g1	863.441	331.211	1.3823	0.0036751	Map3k delta-1 protein kinase, putative isoform 1 [Theobroma cacao]>gi|508777382|gb|EOY24638.1| Map3k delta-1 protein kinase, putative isoform 1 [Theobroma cacao]	Theobroma cacao Map3k delta-1 protein kinase, putative isoform 1 (TCM_016190) mRNA, complete cds	--	Serine/threonine-protein kinase EDR1 OS=Arabidopsis thaliana GN=EDR1 PE=1 SV=1	Protein kinase domain//PAS fold//Protein tyrosine kinase//PAS fold	regulation of transcription, DNA-dependent//protein phosphorylation	ATP binding//protein binding//protein kinase activity	--	Tyrosine kinase specific for activated (GTP-bound) p21cdc42Hs
YYD vs. YYC	c82866_g4	749.925	333.458	1.1692	0.046409	Pathogenesis-related protein 10.9 [Theobroma cacao]>gi|508714716|gb|EOY06613.1| Pathogenesis-related protein 10.9 [Theobroma cacao]	Theobroma cacao Pathogenesis-related protein 10.9 (TCM_021278) mRNA, complete cds	--	Pathogenesis-related protein STH-2 OS=Solanum tuberosum GN=STH-2 PE=2 SV=1	Pathogenesis-related protein Bet v I family	defense response//response to biotic stimulus	--	--	--
YYD vs. YYC	c83522_g3	758.5	335.906	1.1751	0.031136	--	--	--	--	--	--	--	--	--
YYD vs. YYC	c76027_g2	86.4499	336.908	-1.9624	0.027828	MLP-like protein 34, putative [Theobroma cacao]>gi|508709112|gb|EOY01009.1| MLP-like protein 34, putative [Theobroma cacao]	--	--	MLP-like protein 31 OS=Arabidopsis thaliana GN=MLP31 PE=2 SV=2	Pathogenesis-related protein Bet v I family	defense response//response to biotic stimulus	--	--	--
YYD vs. YYC	c82708_g1	62.7291	338.32	-2.4312	4.57e-05	Phytochrome kinase substrate 1, putative [Theobroma cacao]>gi|508710047|gb|EOY01944.1| Phytochrome kinase substrate 1, putative [Theobroma cacao]	Theobroma cacao Phytochrome kinase substrate 1, putative (TCM_011721) mRNA, complete cds	--	Protein PHYTOCHROME KINASE SUBSTRATE 1 OS=Arabidopsis thaliana GN=PKS1 PE=1 SV=2	--	--	--	--	--
YYD vs. YYC	c79622_g1	1310.19	341.973	1.9378	5.02e-07	Zinc transporter 1 precursor [Theobroma cacao]>gi|508704952|gb|EOX96848.1| Zinc transporter 1 precursor [Theobroma cacao]	Theobroma cacao Zinc transporter 1 precursor (TCM_006000) mRNA, complete cds	solute carrier family 39 (zinc transporter), member 1/2/3	Zinc transporter 1 OS=Arabidopsis thaliana GN=ZIP1 PE=2 SV=1	Autoinducer synthetase//ZIP Zinc transporter	metal ion transport//transmembrane transport	transferase activity//metal ion transmembrane transporter activity	membrane	Fe2+/Zn2+ regulated transporter
YYD vs. YYC	c88655_g1	1159.06	351.955	1.7195	0.0054539	High affinity nitrate transporter 2.6 [Theobroma cacao]>gi|508787194|gb|EOY34450.1| High affinity nitrate transporter 2.6 [Theobroma cacao]	Theobroma cacao High affinity nitrate transporter 2.6 (TCM_042129) mRNA, complete cds	MFS transporter, NNP family, nitrate/nitrite transporter	High affinity nitrate transporter 2.3 OS=Arabidopsis thaliana GN=NRT2.3 PE=1 SV=1	Major Facilitator Superfamily	transmembrane transport	--	integral to membrane	--
YYD vs. YYC	c87119_g1	823.65	353.105	1.2219	0.031884	P-hydroxybenzoic acid efflux pump subunit aaeB [Theobroma cacao]>gi|508786839|gb|EOY34095.1| P-hydroxybenzoic acid efflux pump subunit aaeB [Theobroma cacao]	Theobroma cacao P-hydroxybenzoic acid efflux pump subunit aaeB (TCM_041877) mRNA, complete cds	--	Probable serine/threonine-protein kinase RLCKVII OS=Arabidopsis thaliana GN=At1g07870 PE=2 SV=1	Fusaric acid resistance protein family//Aphid transmission protein	transport//transmission of virus	--	plasma membrane	--
YYD vs. YYC	c90095_g1	1157.54	356.112	1.7007	0.031136	Multidrug resistance protein ABC transporter family [Theobroma cacao]>gi|508725634|gb|EOY17531.1| Multidrug resistance protein ABC transporter family [Theobroma cacao]	Theobroma cacao Multidrug resistance protein ABC transporter family (TCM_042344) mRNA, complete cds	--	ABC transporter C family member 9 OS=Arabidopsis thaliana GN=ABCC9 PE=2 SV=2	ABC transporter transmembrane region//Miro-like protein//Sigma-54 interaction domain//Ethanolamine utilisation - propanediol utilisation//Molybdopterin guanine dinucleotide synthesis protein B//FtsK/SpoIIIE family//Type II/IV secretion system protein//50S ribosome-binding GTPase//NB-ARC domain//NTPase//Gtr1/RagA G protein conserved region//ABC transporter//AAA domain//Zeta toxin//Protein of unkno…	transport//small GTPase mediated signal transduction//transmembrane transport//Mo-molybdopterin cofactor biosynthetic process//regulation of transcription, DNA-dependent//cellular biogenic amine metabolic process	kinase activity//ADP binding//DNA binding//ATPase activity//transcription factor binding//nucleotide binding//ATP binding//ATPase activity, coupled to transmembrane movement of substances//GTPase activity//GTP binding	transcription factor complex//integral to membrane	Multidrug resistance-associated protein/mitoxantrone resistance protein, ABC superfamily
YYD vs. YYC	c78372_g1	1336.56	369.621	1.8544	3.67e-06	Peroxidase superfamily protein [Theobroma cacao]>gi|508712618|gb|EOY04515.1| Peroxidase superfamily protein [Theobroma cacao]	Theobroma cacao Peroxidase superfamily protein (TCM_019761) mRNA, complete cds	peroxidase	Cationic peroxidase 1 OS=Arachis hypogaea GN=PNC1 PE=1 SV=2	SOCS box//Peroxidase	peroxidase reaction//response to oxidative stress//intracellular signal transduction//oxidation-reduction process	heme binding//peroxidase activity	--	--
YYD vs. YYC	c80837_g1	143.674	370.184	-1.3654	0.048085	Plastid transcription factor 1, putative isoform 1 [Theobroma cacao]>gi|590650949|ref|XP_007032774.1| Plastid transcription factor 1, putative isoform 1 [Theobroma cacao]>gi|508711802|gb|EOY03699.1| Plastid transcription factor 1, putative isoform 1 [Theobroma cacao]>gi|508711803|gb|EOY03700.1| Plastid transcription factor 1, putative isoform 1 [Theobroma cacao]	Theobroma cacao Plastid transcription factor 1, putative isoform 1 (TCM_018809) mRNA, complete cds	--	Transcription factor TCP13 OS=Arabidopsis thaliana GN=TCP13 PE=1 SV=1	Aluminium activated malate transporter//Ketopantoate reductase PanE/ApbA	pantothenate biosynthetic process//malate transport//oxidation-reduction process	2-dehydropantoate 2-reductase activity	--	--
YYD vs. YYC	c80526_g1	1094.56	374.879	1.5458	0.020694	Methylenetetrahydrofolate reductase family protein isoform 1 [Theobroma cacao]>gi|508712446|gb|EOY04343.1| Methylenetetrahydrofolate reductase family protein isoform 1 [Theobroma cacao]	Theobroma cacao Methylenetetrahydrofolate reductase family protein isoform 1 (TCM_019628) mRNA, complete cds	proline dehydrogenase	Proline dehydrogenase 2, mitochondrial OS=Arabidopsis thaliana GN=POX2 PE=2 SV=1	--	--	--	--	Proline oxidase
YYD vs. YYC	c90920_g2	124.116	381.229	-1.619	0.010154	Leucine-rich repeat protein kinase family protein, putative [Theobroma cacao]>gi|508721513|gb|EOY13410.1| Leucine-rich repeat protein kinase family protein, putative [Theobroma cacao]	Theobroma cacao Leucine-rich repeat protein kinase family protein, putative (TCM_031974) mRNA, complete cds	--	Probable LRR receptor-like serine/threonine-protein kinase At3g47570 OS=Arabidopsis thaliana GN=At3g47570 PE=2 SV=1	Leucine rich repeat//Protein kinase domain//Leucine Rich Repeat//Protein tyrosine kinase//Leucine Rich repeat	protein phosphorylation	ATP binding//protein kinase activity//protein binding	--	--
YYD vs. YYC	c84412_g1	1537.95	382.112	2.0089	0.0092474	Calcium-binding EF-hand family protein [Theobroma cacao]>gi|508776293|gb|EOY23549.1| Calcium-binding EF-hand family protein [Theobroma cacao]	Theobroma cacao Calcium-binding EF-hand family protein (TCM_015411) mRNA, complete cds	serine/threonine-protein phosphatase 2B regulatory subunit	Calcineurin B-like protein 4 OS=Arabidopsis thaliana GN=CBL4 PE=1 SV=3	EF-hand domain pair//Cytoskeletal-regulatory complex EF hand//EF-hand domain pair//EF hand//Secreted protein acidic and rich in cysteine Ca binding region//EF-hand domain//EF hand	signal transduction	protein binding//calcium ion binding	proteinaceous extracellular matrix	Ca2+/calmodulin-dependent protein phosphatase (calcineurin subunit B), EF-Hand superfamily protein
YYD vs. YYC	c83081_g1	1197.61	383.104	1.6443	0.022781	Histidine kinase 1 [Theobroma cacao]>gi|508698914|gb|EOX90810.1| Histidine kinase 1 [Theobroma cacao]	Theobroma cacao Histidine kinase 1 (TCM_000177) mRNA, complete cds	--	Histidine kinase 1 OS=Arabidopsis thaliana GN=AHK1 PE=1 SV=2	Response regulator receiver domain	phosphorelay signal transduction system	--	--	Sensory transduction histidine kinase
YYD vs. YYC	c84668_g1	102.492	383.619	-1.9042	0.0043664	PREDICTED: ankyrin repeat-containing protein At5g02620-like [Citrus sinensis]	--	--	Ankyrin repeat-containing protein At3g12360 OS=Arabidopsis thaliana GN=At3g12360 PE=2 SV=1	Ankyrin repeat//Ankyrin repeat	--	protein binding	--	FOG: Ankyrin repeat
YYD vs. YYC	c83734_g2	1163.51	391.44	1.5716	0.00012006	Nuclear transcription factor Y subunit A-10, putative [Theobroma cacao]>gi|508716610|gb|EOY08507.1| Nuclear transcription factor Y subunit A-10, putative [Theobroma cacao]	Theobroma cacao Nuclear transcription factor Y subunit A-10, putative (TCM_022984) mRNA, complete cds	nuclear transcription factor Y, alpha	--	--	--	--	--	--
YYD vs. YYC	c74972_g1	67.5157	392.14	-2.5381	6.43e-05	Homeobox-leucine zipper protein HOX9, putative [Theobroma cacao]>gi|508704286|gb|EOX96182.1| Homeobox-leucine zipper protein HOX9, putative [Theobroma cacao]	--	--	--	--	--	--	--	--
YYD vs. YYC	c87714_g1	141.011	395.978	-1.4896	0.022539	Serine carboxypeptidase-like 34 isoform 1 [Theobroma cacao]>gi|508707216|gb|EOX99112.1| Serine carboxypeptidase-like 34 isoform 1 [Theobroma cacao]	Theobroma cacao Serine carboxypeptidase-like 34 isoform 1 (TCM_007725) mRNA, complete cds	serine carboxypeptidase-like clade II	Serine carboxypeptidase-like 34 OS=Arabidopsis thaliana GN=SCPL34 PE=2 SV=2	Serine carboxypeptidase	proteolysis	serine-type carboxypeptidase activity	--	Serine carboxypeptidases (lysosomal cathepsin A)
YYD vs. YYC	c85550_g1	960.139	404.802	1.246	0.013358	S-adenosyl-L-methionine-dependent methyltransferases superfamily protein [Theobroma cacao]>gi|508782733|gb|EOY29989.1| S-adenosyl-L-methionine-dependent methyltransferases superfamily protein [Theobroma cacao]	Theobroma cacao S-adenosyl-L-methionine-dependent methyltransferases superfamily protein (TCM_037344) mRNA, complete cds	putative methyltransferase	17.9 kDa class II heat shock protein OS=Glycine max GN=HSP17.9-D PE=3 SV=1	NOL1/NOP2/sun family//Ribosomal RNA small subunit methyltransferase D, RsmJ//ubiE/COQ5 methyltransferase family//RNA cap guanine-N2 methyltransferase//Acetyl-CoA hydrolase/transferase N-terminal domain//Putative methyltransferase//Taq polymerase, exonuclease//Protein-L-isoaspartate(D-aspartate) O-methyltransferase (PCMT)//Conserved hypothetical protein 95	acetyl-CoA metabolic process//rRNA modification//rRNA base methylation//tRNA modification//rRNA methylation//DNA repair//DNA replication//tRNA processing//RNA modification//cellular protein modification process//RNA methylation//protein methylation//7-methylguanosine RNA capping//S-adenosylmethionine metabolic process//RNA processing	tRNA (guanine-N7-)-methyltransferase activity//catalytic activity//protein-L-isoaspartate (D-aspartate) O-methyltransferase activity//methyltransferase activity//rRNA methyltransferase activity//nucleoside binding//DNA-directed DNA polymerase activity	DNA polymerase complex	Proliferation-associated nucleolar protein (NOL1)
YYD vs. YYC	c86648_g4	42.0596	406.574	-3.273	0.0030072	Receptor protein kinase 1 [Theobroma cacao]>gi|508785234|gb|EOY32490.1| Receptor protein kinase 1 [Theobroma cacao]	Theobroma cacao Receptor protein kinase 1 (TCM_040439) mRNA, complete cds	--	G-type lectin S-receptor-like serine/threonine-protein kinase RLK1 OS=Arabidopsis thaliana GN=RLK1 PE=2 SV=2	Protein tyrosine kinase//Protein kinase domain	protein phosphorylation	ATP binding//protein kinase activity	--	--
YYD vs. YYC	c89596_g1	1384.68	408.806	1.7601	1.8e-05	Heat shock protein 101 [Theobroma cacao]>gi|508774789|gb|EOY22045.1| Heat shock protein 101 [Theobroma cacao]	Theobroma cacao Heat shock protein 101 (TCM_014230) mRNA, complete cds	ATP-dependent Clp protease ATP-binding subunit ClpB	Chaperone protein ClpB1 OS=Arabidopsis thaliana GN=CLPB1 PE=1 SV=2	IstB-like ATP binding protein//Zeta toxin//Type II/IV secretion system protein//AAA domain (Cdc48 subfamily)//50S ribosome-binding GTPase//Archaeal ATPase//Holliday junction DNA helicase ruvB N-terminus//RNA helicase//Clp amino terminal domain//ATPase family associated with various cellular activities (AAA)//ABC transporter//Protein of unknown function, DUF258//ATPase family associated with vario…	regulation of transcription, DNA-dependent//Mo-molybdopterin cofactor biosynthetic process//transmembrane transport//transport//pathogenesis//DNA repair//DNA recombination//protein metabolic process//metal ion transport	GTP binding//GTPase activity//ATP binding//potassium channel inhibitor activity//transcription factor binding//four-way junction helicase activity//ATPase activity//hydrolase activity//kinase activity//RNA helicase activity//metal ion transmembrane transporter activity//RNA binding//DNA binding	replication fork//Holliday junction helicase complex//membrane//extracellular region//transcription factor complex	Chaperone HSP104 and related ATP-dependent Clp proteases
YYD vs. YYC	c81581_g1	113.789	415.848	-1.8697	0.0020728	ABC-2 type transporter family protein isoform 1 [Theobroma cacao]>gi|590584193|ref|XP_007015109.1| ABC-2 type transporter family protein isoform 1 [Theobroma cacao]>gi|508785471|gb|EOY32727.1| ABC-2 type transporter family protein isoform 1 [Theobroma cacao]>gi|508785472|gb|EOY32728.1| ABC-2 type transporter family protein isoform 1 [Theobroma cacao]	Theobroma cacao ABC-2 type transporter family protein isoform 1 (TCM_040752) mRNA, complete cds	--	ABC transporter G family member 13 OS=Arabidopsis thaliana GN=ABCG13 PE=2 SV=1	ABC-2 type transporter	--	--	membrane	Transporter, ABC superfamily (Breast cancer resistance protein)
YYD vs. YYC	c82952_g1	103.555	416.884	-2.0092	0.0006201	3-ketoacyl-CoA synthase 1 [Theobroma cacao]>gi|508703711|gb|EOX95607.1| 3-ketoacyl-CoA synthase 1 [Theobroma cacao]	Theobroma cacao 3-ketoacyl-CoA synthase 1 (TCM_005053) mRNA, complete cds	3-ketoacyl-CoA synthase	3-ketoacyl-CoA synthase 1 OS=Arabidopsis thaliana GN=KCS1 PE=2 SV=1	3-Oxoacyl-[acyl-carrier-protein (ACP)] synthase III//FAE1/Type III polyketide synthase-like protein//3-Oxoacyl-[acyl-carrier-protein (ACP)] synthase III C terminal	acyl-carrier-protein biosynthetic process//fatty acid biosynthetic process//lipid biosynthetic process	transferase activity, transferring acyl groups other than amino-acyl groups//3-oxoacyl-[acyl-carrier-protein] synthase activity	fatty acid synthase complex//membrane	--
YYD vs. YYC	c77837_g1	115.458	425.682	-1.8824	0.0012513	UDP-Glycosyltransferase superfamily protein, putative [Theobroma cacao]>gi|508787342|gb|EOY34598.1| UDP-Glycosyltransferase superfamily protein, putative [Theobroma cacao]	Theobroma cacao UDP-Glycosyltransferase superfamily protein, putative (TCM_042215) mRNA, complete cds	--	UDP-glycosyltransferase 87A2 OS=Arabidopsis thaliana GN=UGT87A2 PE=1 SV=1	UDP-glucoronosyl and UDP-glucosyl transferase	metabolic process	transferase activity, transferring hexosyl groups	--	UDP-glucuronosyl and UDP-glucosyl transferase
YYD vs. YYC	c90937_g2	1162.17	428.274	1.4402	0.001615	Uncharacterized protein TCM_029159 [Theobroma cacao]>gi|508780024|gb|EOY27280.1| Uncharacterized protein TCM_029159 [Theobroma cacao]	Theobroma cacao Uncharacterized protein (TCM_029159) mRNA, complete cds	--	--	--	--	--	--	--
YYD vs. YYC	c90719_g2	39.5449	429.857	-3.4423	3.38e-10	Fatty acid hydroxylase superfamily isoform 2 [Theobroma cacao]>gi|508705121|gb|EOX97017.1| Fatty acid hydroxylase superfamily isoform 2 [Theobroma cacao]	Theobroma cacao Fatty acid hydroxylase superfamily isoform 2 (TCM_006142) mRNA, complete cds	aldehyde decarbonylase	Protein ECERIFERUM 1 OS=Arabidopsis thaliana GN=CER1 PE=1 SV=1	DNA polymerase III tau subunit V interacting with alpha	DNA replication	DNA-directed DNA polymerase activity	DNA polymerase complex	--
YYD vs. YYC	c86254_g1	140.29	433.693	-1.6283	0.0048423	Kinase superfamily protein, putative [Theobroma cacao]>gi|508712245|gb|EOY04142.1| Kinase superfamily protein, putative [Theobroma cacao]	--	--	Probable serine/threonine-protein kinase At1g18390 OS=Arabidopsis thaliana GN=At1g18390 PE=2 SV=2	Wall-associated receptor kinase galacturonan-binding	--	polysaccharide binding	--	--
YYD vs. YYC	c84451_g1	67.1056	435.789	-2.6991	5.98e-07	Kinase, putative [Theobroma cacao]>gi|508706732|gb|EOX98628.1| Kinase, putative [Theobroma cacao]	PREDICTED: Cucumis melo L-type lectin-domain containing receptor kinase IX.1-like (LOC103498377), mRNA	--	L-type lectin-domain containing receptor kinase IX.1 OS=Arabidopsis thaliana GN=LECRK91 PE=2 SV=1	Protein tyrosine kinase//Sex peptide (SP) family//Protein kinase domain//Legume-like lectin family//Legume lectin domain	signal transduction//regulation of female receptivity, post-mating//protein phosphorylation	ATP binding//hormone activity//protein kinase activity//carbohydrate binding	extracellular region//membrane	--
YYD vs. YYC	c89313_g1	152.371	460.222	-1.5947	0.0053563	Cysteine-rich RLK 10, putative [Theobroma cacao]>gi|508781334|gb|EOY28590.1| Cysteine-rich RLK 10, putative [Theobroma cacao]	Theobroma cacao Cysteine-rich RLK 10, putative (TCM_030137) mRNA, complete cds	--	Cysteine-rich receptor-like protein kinase 10 OS=Arabidopsis thaliana GN=CRK10 PE=1 SV=3	Domain of unknown function (DUF3403)//Protein tyrosine kinase//Protein kinase domain	phosphorylation//serine family amino acid metabolic process//protein phosphorylation	ATP binding//protein kinase activity//protein serine/threonine kinase activity	--	--
YYD vs. YYC	c82272_g1	1310.28	460.473	1.5087	0.030748	Glutamate dehydrogenase 1 isoform 1 [Theobroma cacao]>gi|590643140|ref|XP_007030722.1| Glutamate dehydrogenase 1 isoform 1 [Theobroma cacao]>gi|590643143|ref|XP_007030723.1| Glutamate dehydrogenase 1 isoform 1 [Theobroma cacao]>gi|590643147|ref|XP_007030724.1| Glutamate dehydrogenase 1 isoform 1 [Theobroma cacao]>gi|508719326|gb|EOY11223.1| Glutamate dehydrogenase 1 isoform 1 [Theobroma cacao]>gi…	Theobroma cacao Glutamate dehydrogenase 1 isoform 1 (TCM_026466) mRNA, complete cds	glutamate dehydrogenase (NAD(P)+)	Glutamate dehydrogenase 1 OS=Arabidopsis thaliana GN=GDH1 PE=2 SV=1	Glu/Leu/Phe/Val dehydrogenase, dimerisation domain//D-isomer specific 2-hydroxyacid dehydrogenase, NAD binding domain//Glutamate/Leucine/Phenylalanine/Valine dehydrogenase	cellular amino acid metabolic process//oxidation-reduction process	NAD binding//oxidoreductase activity	--	Glutamate/leucine/phenylalanine/valine dehydrogenases
YYD vs. YYC	c83832_g1	143.819	463.592	-1.6886	0.0035368	UDP-glucosyltransferase 74F2, putative [Theobroma cacao]>gi|508712674|gb|EOY04571.1| UDP-glucosyltransferase 74F2, putative [Theobroma cacao]	Theobroma cacao UDP-glucosyltransferase 74F2, putative (TCM_019801) mRNA, complete cds	pathogen-inducible salicylic acid glucosyltransferase	UDP-glycosyltransferase 74F1 OS=Arabidopsis thaliana GN=UGT74F1 PE=1 SV=1	UDP-glucoronosyl and UDP-glucosyl transferase	metabolic process	transferase activity, transferring hexosyl groups	--	UDP-glucuronosyl and UDP-glucosyl transferase
YYD vs. YYC	c81919_g1	1490.73	466.792	1.6752	0.012848	Nicotianamine synthase 3 [Theobroma cacao]>gi|508719757|gb|EOY11654.1| Nicotianamine synthase 3 [Theobroma cacao]	Theobroma cacao Nicotianamine synthase 3 (TCM_026765) mRNA, complete cds	nicotianamine synthase	Nicotianamine synthase OS=Solanum lycopersicum GN=CHLN PE=2 SV=1	Family 4 glycosyl hydrolase//Nicotianamine synthase protein//Methyltransferase domain	metabolic process//nicotianamine biosynthetic process//carbohydrate metabolic process	nicotianamine synthase activity//hydrolase activity, hydrolyzing O-glycosyl compounds//methyltransferase activity	--	--
YYD vs. YYC	c87471_g1	1314.2	474.715	1.4691	0.022348	Peptidase M28 family protein isoform 1 [Theobroma cacao]>gi|508783371|gb|EOY30627.1| Peptidase M28 family protein isoform 1 [Theobroma cacao]	Theobroma cacao Peptidase M28 family protein isoform 1 (TCM_037767) mRNA, complete cds	N-acetylated-alpha-linked acidic dipeptidase	Probable glutamate carboxypeptidase 2 OS=Arabidopsis thaliana GN=AMP1 PE=1 SV=3	Peptidase family M20/M25/M40//Nicastrin	protein processing//metabolic process	hydrolase activity	integral to membrane	Transferrin receptor and related proteins containing the protease-associated (PA) domain
YYD vs. YYC	c90719_g1	41.4792	478.003	-3.5266	9.58e-11	Fatty acid hydroxylase superfamily isoform 1 [Theobroma cacao]>gi|508705120|gb|EOX97016.1| Fatty acid hydroxylase superfamily isoform 1 [Theobroma cacao]	Theobroma cacao Fatty acid hydroxylase superfamily (TCM_006139) mRNA, complete cds	aldehyde decarbonylase	Protein ECERIFERUM 1 OS=Arabidopsis thaliana GN=CER1 PE=1 SV=1	Fatty acid hydroxylase superfamily	oxidation-reduction process//fatty acid biosynthetic process	oxidoreductase activity//iron ion binding	--	--
YYD vs. YYC	c88007_g2	112.46	479.917	-2.0934	0.00036229	3-ketoacyl-CoA synthase [Theobroma cacao]>gi|508726448|gb|EOY18345.1| 3-ketoacyl-CoA synthase [Theobroma cacao]	Theobroma cacao 3-ketoacyl-CoA synthase (TCM_042949) mRNA, complete cds	--	3-ketoacyl-CoA synthase 21 OS=Arabidopsis thaliana GN=KCS21 PE=2 SV=1	3-Oxoacyl-[acyl-carrier-protein (ACP)] synthase III//FAE1/Type III polyketide synthase-like protein	acyl-carrier-protein biosynthetic process//fatty acid biosynthetic process	3-oxoacyl-[acyl-carrier-protein] synthase activity//transferase activity, transferring acyl groups other than amino-acyl groups	fatty acid synthase complex//membrane	--
YYD vs. YYC	c88490_g3	1296.33	482.408	1.4261	0.016466	UDP-xylose phenolic glycosyltransferase, putative isoform 1 [Theobroma cacao]>gi|590697777|ref|XP_007045534.1| UDP-xylose phenolic glycosyltransferase, putative isoform 1 [Theobroma cacao]>gi|508709468|gb|EOY01365.1| UDP-xylose phenolic glycosyltransferase, putative isoform 1 [Theobroma cacao]>gi|508709469|gb|EOY01366.1| UDP-xylose phenolic glycosyltransferase, putative isoform 1 [Theobroma cacao]	--	pathogen-inducible salicylic acid glucosyltransferase	UDP-glycosyltransferase 74F2 OS=Arabidopsis thaliana GN=UGT74F2 PE=1 SV=1	Glycosyltransferase family 28 C-terminal domain//UDP-glucoronosyl and UDP-glucosyl transferase	metabolic process	transferase activity, transferring hexosyl groups	--	UDP-glucuronosyl and UDP-glucosyl transferase
YYD vs. YYC	c81969_g6	143.616	486.247	-1.7595	0.001379	ROP-interactive CRIB motif-containing protein 4, putative [Theobroma cacao]>gi|508728433|gb|EOY20330.1| ROP-interactive CRIB motif-containing protein 4, putative [Theobroma cacao]	Theobroma cacao ROP-interactive CRIB motif-containing protein 4, putative (TCM_046219) mRNA, complete cds	--	CRIB domain-containing protein RIC4 OS=Arabidopsis thaliana GN=RIC4 PE=1 SV=1	--	--	--	--	--
YYD vs. YYC	c83689_g2	166.312	489.488	-1.5574	0.0044603	NAD(P)-binding Rossmann-fold superfamily protein, putative isoform 1 [Theobroma cacao]>gi|508704145|gb|EOX96041.1| NAD(P)-binding Rossmann-fold superfamily protein, putative isoform 1 [Theobroma cacao]	Theobroma cacao NAD(P)-binding Rossmann-fold superfamily protein, putative isoform 1 (TCM_005391) mRNA, complete cds	(+)-neomenthol dehydrogenase	Short-chain dehydrogenase/reductase 2b OS=Arabidopsis thaliana GN=SDR2b PE=2 SV=1	short chain dehydrogenase//NAD dependent epimerase/dehydratase family	metabolic process	oxidoreductase activity//catalytic activity//coenzyme binding	--	Dehydrogenases with different specificities (related to short-chain alcohol dehydrogenases)
YYD vs. YYC	c80089_g1	108.286	490.001	-2.1779	4.07e-05	Myb domain protein 60 [Theobroma cacao]>gi|508718532|gb|EOY10429.1| Myb domain protein 60 [Theobroma cacao]	Theobroma cacao Myb domain protein 60 (TCM_025795) mRNA, complete cds	myb proto-oncogene protein, plant	Myb-related protein 306 OS=Antirrhinum majus GN=MYB306 PE=2 SV=1	--	--	--	--	Transcription factor, Myb superfamily
YYD vs. YYC	c90091_g1	184.118	493.008	-1.421	0.027828	HXXXD-type acyl-transferase family protein, putative [Theobroma cacao]>gi|508776961|gb|EOY24217.1| HXXXD-type acyl-transferase family protein, putative [Theobroma cacao]	Gossypium hirsutum clone ON035N9 mRNA sequence	--	--	Transferase family	--	transferase activity, transferring acyl groups other than amino-acyl groups	--	--
YYD vs. YYC	c80040_g2	1680.21	495.483	1.7617	1.14e-05	MATE efflux family protein [Theobroma cacao]>gi|508704795|gb|EOX96691.1| MATE efflux family protein [Theobroma cacao]	Theobroma cacao MATE efflux family protein (TCM_005883) mRNA, complete cds	--	MATE efflux family protein FRD3 OS=Arabidopsis thaliana GN=FRD3 PE=1 SV=1	MatE	transport//drug transmembrane transport//transmembrane transport//drug transport	antiporter activity//drug transmembrane transporter activity	membrane	Transcription factor, Myb superfamily
YYD vs. YYC	c86021_g1	181.276	495.902	-1.4519	0.01409	Sec14p-like phosphatidylinositol transfer family protein isoform 1 [Theobroma cacao]>gi|508775409|gb|EOY22665.1| Sec14p-like phosphatidylinositol transfer family protein isoform 1 [Theobroma cacao]	Theobroma cacao Sec14p-like phosphatidylinositol transfer family protein isoform 1 (TCM_014770) mRNA, complete cds	--	CASP-like protein 5B2 OS=Arabidopsis thaliana GN=At3g53850 PE=2 SV=1	Dolichol phosphate-mannose biosynthesis regulatory protein (DPM2)	macromolecule biosynthetic process	--	integral to endoplasmic reticulum membrane	Phosphatidylinositol transfer protein PDR16 and related proteins
YYD vs. YYC	c88614_g1	2022.79	496.471	2.0266	0.0033088	Electron-transfer flavoprotein:ubiquinone oxidoreductase [Theobroma cacao]>gi|508712934|gb|EOY04831.1| Electron-transfer flavoprotein:ubiquinone oxidoreductase [Theobroma cacao]	Theobroma cacao Electron-transfer flavoprotein:ubiquinone oxidoreductase (TCM_020000) mRNA, complete cds	electron-transferring-flavoprotein dehydrogenase	Electron transfer flavoprotein-ubiquinone oxidoreductase, mitochondrial OS=Arabidopsis thaliana GN=ETFQO PE=2 SV=1	Glucose inhibited division protein A//FAD binding domain//FAD dependent oxidoreductase//Electron transfer flavoprotein-ubiquinone oxidoreductase//Lycopene cyclase protein//Pyridine nucleotide-disulphide oxidoreductase//FAD dependent oxidoreductase	tRNA processing//oxidation-reduction process//carotenoid biosynthetic process	flavin adenine dinucleotide binding//electron-transferring-flavoprotein dehydrogenase activity//oxidoreductase activity//oxidoreductase activity, acting on paired donors, with incorporation or reduction of molecular oxygen//FAD binding	--	Electron transfer flavoprotein ubiquinone oxidoreductase
YYD vs. YYC	c84278_g4	200.135	496.518	-1.3109	0.038117	S-adenosyl-L-methionine-dependent methyltransferases superfamily protein [Theobroma cacao]>gi|508703951|gb|EOX95847.1| S-adenosyl-L-methionine-dependent methyltransferases superfamily protein [Theobroma cacao]	Theobroma cacao S-adenosyl-L-methionine-dependent methyltransferases superfamily protein (TCM_005248) mRNA, complete cds	--	RING-H2 finger protein ATL68 OS=Arabidopsis thaliana GN=ATL68 PE=2 SV=1	RING-H2 zinc finger//zinc-RING finger domain//Anaphase-promoting complex subunit 11 RING-H2 finger//P-11 zinc finger//RING-variant domain//Ring finger domain//Zinc finger, C3HC4 type (RING finger)	protein ubiquitination	ubiquitin-protein ligase activity//metal ion binding//zinc ion binding//protein binding//RNA binding	anaphase-promoting complex	FOG: Predicted E3 ubiquitin ligase
YYD vs. YYC	c84857_g2	184.409	496.987	-1.4303	0.015649	High mobility group family isoform 2 [Theobroma cacao]>gi|508723262|gb|EOY15159.1| High mobility group family isoform 2 [Theobroma cacao]	Theobroma cacao High mobility group family isoform 2 (TCM_034318) mRNA, complete cds	--	High mobility group B protein 9 OS=Arabidopsis thaliana GN=HMGB9 PE=2 SV=1	Microtubule associated//Leucyl-tRNA synthetase, Domain 2	tRNA aminoacylation for protein translation	aminoacyl-tRNA editing activity	microtubule organizing center	DNA-binding proteins Bright/BRCAA1/RBP1 and related proteins containing BRIGHT domain
YYD vs. YYC	c88460_g3	176.566	505.814	-1.5184	0.0085016	Uncharacterized protein TCM_045439 [Theobroma cacao]>gi|508728144|gb|EOY20041.1| Uncharacterized protein TCM_045439 [Theobroma cacao]	Theobroma cacao Uncharacterized protein (TCM_045439) mRNA, complete cds	--	--	Transmembrane protein	--	--	integral to membrane	--
YYD vs. YYC	c90054_g1	119.267	509.019	-2.0935	6.28e-05	Pentatricopeptide repeat-containing protein, putative [Theobroma cacao]>gi|508783682|gb|EOY30938.1| Pentatricopeptide repeat-containing protein, putative [Theobroma cacao]	Theobroma cacao Pentatricopeptide repeat-containing protein, putative (TCM_037978) mRNA, complete cds	--	Pentatricopeptide repeat-containing protein At1g31430 OS=Arabidopsis thaliana GN=PCMP-E55 PE=2 SV=1	Tetratricopeptide repeat//FadR C-terminal domain	regulation of fatty acid metabolic process	fatty-acyl-CoA binding//identical protein binding	--	--
YYD vs. YYC	c82402_g1	1268.57	511.04	1.3117	0.0028377	Transducin/WD40 repeat-like superfamily protein [Theobroma cacao]>gi|508708814|gb|EOY00711.1| Transducin/WD40 repeat-like superfamily protein [Theobroma cacao]	Theobroma cacao Transducin/WD40 repeat-like superfamily protein (TCM_010648) mRNA, complete cds	--	Myosin heavy chain kinase B OS=Dictyostelium discoideum GN=mhkB PE=2 SV=1	WD domain, G-beta repeat//Proto-chlorophyllide reductase 57 kD subunit	chlorophyll biosynthetic process//oxidation-reduction process//photosynthesis	oxidoreductase activity//protein binding	--	FOG: WD40 repeat
YYD vs. YYC	c91290_g1	1159.27	517.36	1.164	0.013441	PREDICTED: lysosomal beta glucosidase-like [Prunus mume]	Theobroma cacao Glycosyl hydrolase family protein (TCM_025896) mRNA, complete cds	beta-glucosidase	Beta-glucosidase BoGH3B OS=Bacteroides ovatus (strain ATCC 8483 / DSM 1896 / JCM 5824 / NCTC 11153) GN=BACOVA_02659 PE=1 SV=1	Polyphenol oxidase middle domain//Glycosyl hydrolase family 3 C-terminal domain//Glycosyl hydrolase family 3 N terminal domain	oxidation-reduction process//tyrosine metabolic process//electron transport//carbohydrate metabolic process	hydrolase activity, hydrolyzing O-glycosyl compounds//catechol oxidase activity	--	--
YYD vs. YYC	c88767_g1	219.389	518.838	-1.2418	0.048114	Armadillo/beta-catenin repeat family protein / kinesin motor family protein isoform 1 [Theobroma cacao]>gi|508726881|gb|EOY18778.1| Armadillo/beta-catenin repeat family protein / kinesin motor family protein isoform 1 [Theobroma cacao]	Theobroma cacao Armadillo/beta-catenin repeat family protein / kinesin motor family protein isoform 1 (TCM_043271) mRNA, complete cds	--	Armadillo repeat-containing kinesin-like protein 1 OS=Arabidopsis thaliana GN=ARK1 PE=1 SV=2	Fusaric acid resistance protein family//Armadillo/beta-catenin-like repeat//Kinesin motor domain//Hypoxia-inducible lipid droplet-associated//HEAT repeat	microtubule-based movement//positive regulation of lipid storage//positive regulation of cytokine production//transport//positive regulation of cell proliferation//microtubule-based process	protein binding//microtubule binding//microtubule motor activity//ATP binding	tubulin complex//microtubule//plasma membrane	Kinesin (SMY1 subfamily)
YYD vs. YYC	c80495_g1	80.4215	520.678	-2.6947	2.32e-07	Phytochrome kinase substrate 1, putative [Theobroma cacao]>gi|508774562|gb|EOY21818.1| Phytochrome kinase substrate 1, putative [Theobroma cacao]	Theobroma cacao Phytochrome kinase substrate 1, putative (TCM_013951) mRNA, complete cds	--	Protein PHYTOCHROME KINASE SUBSTRATE 1 OS=Arabidopsis thaliana GN=PKS1 PE=1 SV=2	--	--	--	--	--
YYD vs. YYC	c79293_g1	145.227	524.357	-1.8522	0.00039581	Nodulin MtN3 family protein isoform 1 [Theobroma cacao]>gi|508719635|gb|EOY11532.1| Nodulin MtN3 family protein isoform 1 [Theobroma cacao]	Theobroma cacao Nodulin MtN3 family protein isoform 2 (TCM_026676) mRNA, complete cds	--	Bidirectional sugar transporter SWEET17 OS=Arabidopsis thaliana GN=SWEET17 PE=2 SV=2	Sugar efflux transporter for intercellular exchange	--	--	integral to membrane	--
YYD vs. YYC	c79340_g1	205.5	525.506	-1.3546	0.02609	Uncharacterized protein TCM_019750 [Theobroma cacao]>gi|508712608|gb|EOY04505.1| Uncharacterized protein TCM_019750 [Theobroma cacao]	Theobroma cacao Uncharacterized protein (TCM_019750) mRNA, complete cds	--	--	--	--	--	--	--
YYD vs. YYC	c76166_g1	138.92	553.451	-1.9942	0.027828	Uncharacterized protein TCM_019231 [Theobroma cacao]>gi|508712097|gb|EOY03994.1| Uncharacterized protein TCM_019231 [Theobroma cacao]	--	--	--	--	--	--	--	--
YYD vs. YYC	c91086_g2	2114.46	554.556	1.9309	0.003022	Inorganic H pyrophosphatase family protein isoform 1 [Theobroma cacao]>gi|508719743|gb|EOY11640.1| Inorganic H pyrophosphatase family protein isoform 1 [Theobroma cacao]	Theobroma cacao Inorganic H pyrophosphatase family protein isoform 1 (TCM_026755) mRNA, complete cds	inorganic pyrophosphatase	Pyrophosphate-energized vacuolar membrane proton pump 1 OS=Arabidopsis thaliana GN=AVP1 PE=1 SV=1	Inorganic H+ pyrophosphatase	oxidative phosphorylation//proton transport	inorganic diphosphatase activity//hydrogen-translocating pyrophosphatase activity	membrane	--
YYD vs. YYC	c87618_g1	242.049	561.876	-1.215	0.044765	Alpha/beta-Hydrolases superfamily protein isoform 2 [Theobroma cacao]>gi|508701808|gb|EOX93704.1| Alpha/beta-Hydrolases superfamily protein isoform 2 [Theobroma cacao]	Theobroma cacao Alpha/beta-Hydrolases superfamily protein isoform 3 (TCM_002619) mRNA, complete cds	--	Haloalkane dehalogenase OS=Caulobacter sp. (strain K31) GN=dhmA PE=3 SV=1	HEAT repeat	--	protein binding	--	Soluble epoxide hydrolase
YYD vs. YYC	c81576_g1	219.703	563.263	-1.3583	0.015694	Cyclophilin-like peptidyl-prolyl cis-trans isomerase family protein [Theobroma cacao]>gi|508720938|gb|EOY12835.1| Cyclophilin-like peptidyl-prolyl cis-trans isomerase family protein [Theobroma cacao]	Theobroma cacao Cyclophilin-like peptidyl-prolyl cis-trans isomerase family protein (TCM_031352) mRNA, complete cds	--	Peptidyl-prolyl cis-trans isomerase CYP37, chloroplastic OS=Arabidopsis thaliana GN=CYP37 PE=1 SV=3	Cyclophilin type peptidyl-prolyl cis-trans isomerase/CLD	protein peptidyl-prolyl isomerization//protein folding	peptidyl-prolyl cis-trans isomerase activity	--	--
YYD vs. YYC	c83771_g2	189.442	567.807	-1.5836	0.0032403	Rhamnose biosynthesis 1 isoform 1 [Theobroma cacao]>gi|590710452|ref|XP_007048832.1| Rhamnose biosynthesis 1 isoform 1 [Theobroma cacao]>gi|508701092|gb|EOX92988.1| Rhamnose biosynthesis 1 isoform 1 [Theobroma cacao]>gi|508701093|gb|EOX92989.1| Rhamnose biosynthesis 1 isoform 1 [Theobroma cacao]	Theobroma cacao Rhamnose biosynthesis 1 isoform 1 (TCM_001850) mRNA, complete cds	UDP-glucose 4,6-dehydratase	Probable rhamnose biosynthetic enzyme 1 OS=Arabidopsis thaliana GN=RHM1 PE=1 SV=1	NAD dependent epimerase/dehydratase family//3-beta hydroxysteroid dehydrogenase/isomerase family//Replication protein P	steroid biosynthetic process//androgen metabolic process//C21-steroid hormone metabolic process//estrogen metabolic process//oxidation-reduction process//DNA replication initiation	3-beta-hydroxy-delta5-steroid dehydrogenase activity//coenzyme binding//catalytic activity//oxidoreductase activity, acting on the CH-OH group of donors, NAD or NADP as acceptor	--	Putative NAD+-dependent epimerases
YYD vs. YYC	c87433_g1	1474.64	569.644	1.3722	0.011439	Alpha/beta-Hydrolases superfamily protein isoform 2 [Theobroma cacao]>gi|508707493|gb|EOX99389.1| Alpha/beta-Hydrolases superfamily protein isoform 2 [Theobroma cacao]	Theobroma cacao GCR2-like 2 isoform 1 (TCM_008074) mRNA, complete cds	--	LanC-like protein GCL2 OS=Arabidopsis thaliana GN=GCL2 PE=2 SV=1	SAND domain	--	DNA binding	--	Lanthionine synthetase C-like protein 1
YYD vs. YYC	c78576_g1	1297.45	580.874	1.1594	0.015337	Outer envelope membrane protein 7 [Theobroma cacao]>gi|508702911|gb|EOX94807.1| Outer envelope membrane protein 7 [Theobroma cacao]	--	--	6.7 kDa chloroplast outer envelope membrane protein OS=Spinacia oleracea PE=1 SV=1	--	--	--	--	--
YYD vs. YYC	c89569_g1	220.506	583.261	-1.4033	0.010532	Leucine-rich repeat protein kinase family protein isoform 1 [Theobroma cacao]>gi|508710831|gb|EOY02728.1| Leucine-rich repeat protein kinase family protein isoform 1 [Theobroma cacao]	Theobroma cacao Leucine-rich repeat protein kinase family protein isoform 2 (TCM_017117) mRNA, complete cds	--	Probable inactive leucine-rich repeat receptor-like protein kinase At3g03770 OS=Arabidopsis thaliana GN=At3g03770 PE=2 SV=1	Alphaherpesvirus glycoprotein E//Protein kinase domain//DASH complex subunit Ask1//Leucine rich repeat//Protein tyrosine kinase//Domain of unknown function (DUF3357)//Leucine Rich Repeat//Leucine Rich repeat	protein phosphorylation//galactose metabolic process//starch metabolic process//sucrose metabolic process//attachment of spindle microtubules to kinetochore	sucrose alpha-glucosidase activity//ATP binding//protein kinase activity//protein binding//beta-fructofuranosidase activity	DASH complex//mitotic spindle//glucosidase II complex//membrane	--
YYD vs. YYC	c76032_g1	1246.38	603.801	1.0456	0.042053	GRAM domain-containing protein / ABA-responsive protein-related [Theobroma cacao]>gi|508707159|gb|EOX99055.1| GRAM domain-containing protein / ABA-responsive protein-related [Theobroma cacao]	Theobroma cacao GRAM domain-containing protein / ABA-responsive protein-related (TCM_007675) mRNA, complete cds	--	Putative GEM-like protein 8 OS=Arabidopsis thaliana GN=At5g23370 PE=3 SV=1	--	--	--	--	--
YYD vs. YYC	c81372_g1	1956.06	609.428	1.6824	0.031884	Uncharacterized protein TCM_046898 [Theobroma cacao]>gi|508781891|gb|EOY29147.1| Uncharacterized protein TCM_046898 [Theobroma cacao]	Theobroma cacao Uncharacterized protein (TCM_046898) mRNA, complete cds	--	--	--	--	--	--	--
YYD vs. YYC	c85510_g1	251.716	613.223	-1.2846	0.027091	GAI/RGA-like 3-b [Gossypium hirsutum]>gi|296398839|gb|ADH10267.1| GAI3b [Gossypium hirsutum]	Theobroma cacao GAI/RGA-like protein (TCM_037975) mRNA, complete cds	DELLA protein	DELLA protein GAI OS=Arabidopsis thaliana GN=GAI PE=1 SV=1	--	regulation of transcription, DNA-dependent	--	--	--
YYD vs. YYC	c88089_g2	1938.12	616.256	1.6531	0.00085138	Periplasmic beta-glucosidase, putative [Theobroma cacao]>gi|508714773|gb|EOY06670.1| Periplasmic beta-glucosidase, putative [Theobroma cacao]	Theobroma cacao Periplasmic beta-glucosidase, putative (TCM_021324) mRNA, complete cds	--	Beta-D-xylosidase 1 OS=Arabidopsis thaliana GN=BXL1 PE=1 SV=1	Glycosyl hydrolase family 3 N terminal domain//Glycosyl hydrolase family 3 C-terminal domain	carbohydrate metabolic process	hydrolase activity, hydrolyzing O-glycosyl compounds	--	--
YYD vs. YYC	c89986_g2	247.448	616.497	-1.317	0.017105	Leucine-rich repeat protein kinase family protein isoform 1 [Theobroma cacao]>gi|508708880|gb|EOY00777.1| Leucine-rich repeat protein kinase family protein isoform 1 [Theobroma cacao]	Theobroma cacao Leucine-rich repeat protein kinase family protein isoform 2 (TCM_010695) mRNA, complete cds	--	Probable LRR receptor-like serine/threonine-protein kinase At1g67720 OS=Arabidopsis thaliana GN=At1g67720 PE=2 SV=1	Leucine Rich repeat//Protein tyrosine kinase//Leucine rich repeat//Acrosome formation-associated factor//Leucine Rich Repeat//Protein kinase domain	protein phosphorylation//endocytosis//acrosomal vesicle exocytosis//fusion of sperm to egg plasma membrane	protein binding//protein kinase activity//ATP binding	plasma membrane	--
YYD vs. YYC	c87626_g1	254.561	623.08	-1.2914	0.025998	Homeodomain GLABROUS 2 isoform 1 [Theobroma cacao]>gi|508709546|gb|EOY01443.1| Homeodomain GLABROUS 2 isoform 1 [Theobroma cacao]	Theobroma cacao Homeodomain GLABROUS 2 isoform 2 (TCM_011330) mRNA, complete cds	homeobox-leucine zipper protein	Homeobox-leucine zipper protein HDG2 OS=Arabidopsis thaliana GN=HDG2 PE=2 SV=1	Picornaviridae P3A protein//Homeobox associated leucine zipper//Homeobox domain//Septum formation initiator//START domain//Glycolipid transfer protein (GLTP)//Protein of unknown function (DUF904)//Homeobox KN domain	glycolipid transport//barrier septum assembly//regulation of transcription, DNA-dependent//cell cycle//cytokinesis by binary fission	DNA binding//lipid binding//sequence-specific DNA binding transcription factor activity//glycolipid transporter activity//glycolipid binding//sequence-specific DNA binding	transcription factor complex//cytoplasm//virion	Transcription factor, contains HOX domain
YYD vs. YYC	c85853_g4	95.2282	624.45	-2.7131	0.0003278	BR enhanced expression 1 [Theobroma cacao]>gi|508773789|gb|EOY21045.1| BR enhanced expression 1 [Theobroma cacao]	Theobroma cacao BR enhanced expression 1 (TCM_012362) mRNA, complete cds	--	Transcription factor BEE 3 OS=Arabidopsis thaliana GN=BEE3 PE=2 SV=1	Peroxidase	response to oxidative stress//peroxidase reaction//oxidation-reduction process	heme binding//peroxidase activity	--	--
YYD vs. YYC	c77163_g1	2272.85	625.728	1.8609	1.38e-05	Flavonol 3-sulfotransferase, putative [Ricinus communis]>gi|223546215|gb|EEF47717.1| Flavonol 3-sulfotransferase, putative [Ricinus communis]	--	--	Flavonol sulfotransferase-like OS=Flaveria bidentis PE=2 SV=1	Sulfotransferase domain	--	sulfotransferase activity	--	Sulfotransferase
YYD vs. YYC	c90183_g2	2869.11	626.216	2.1959	0.016424	Sodium transporter hkt1-like protein, putative [Theobroma cacao]>gi|508784839|gb|EOY32095.1| Sodium transporter hkt1-like protein, putative [Theobroma cacao]	Theobroma cacao Sodium transporter hkt1-like protein, putative (TCM_039581) mRNA, complete cds	--	Sodium transporter HKT1 OS=Arabidopsis thaliana GN=HKT1 PE=1 SV=1	Cation transport protein//Cytochrome Cytochrome b558 alpha-subunit//Eukaryotic cytochrome b561	cation transport//transmembrane transport	heme binding//cation transmembrane transporter activity	integral to membrane	Na+/K+ transporter
YYD vs. YYC	c82308_g1	260.86	626.537	-1.2641	0.023764	Malectin/receptor-like protein kinase family protein, putative [Theobroma cacao]>gi|508711837|gb|EOY03734.1| Malectin/receptor-like protein kinase family protein, putative [Theobroma cacao]	Theobroma cacao Malectin/receptor-like protein kinase family protein, putative (TCM_018874) mRNA, complete cds	--	Putative receptor-like protein kinase At5g39000 OS=Arabidopsis thaliana GN=At5g39000 PE=3 SV=1	--	--	--	--	--
YYD vs. YYC	c81602_g3	256.853	634.606	-1.3049	0.022781	Purple acid phosphatase 29 isoform 1 [Theobroma cacao]>gi|508703624|gb|EOX95520.1| Purple acid phosphatase 29 isoform 1 [Theobroma cacao]	Theobroma cacao Purple acid phosphatase 29 (TCM_004999) mRNA, complete cds	--	Probable inactive purple acid phosphatase 29 OS=Arabidopsis thaliana GN=PAP29 PE=2 SV=1	Calcineurin-like phosphoesterase	--	hydrolase activity	--	Predicted DNA repair exonuclease SIA1
YYD vs. YYC	c82368_g1	1538.19	637.514	1.2707	0.0078149	Glutamate dehydrogenase 2 [Theobroma cacao]>gi|508775469|gb|EOY22725.1| Glutamate dehydrogenase 2 [Theobroma cacao]	Theobroma cacao Glutamate dehydrogenase 2 (TCM_014809) mRNA, complete cds	glutamate dehydrogenase (NAD(P)+)	Glutamate dehydrogenase 2 OS=Arabidopsis thaliana GN=GDH2 PE=1 SV=1	Glu/Leu/Phe/Val dehydrogenase, dimerisation domain//D-isomer specific 2-hydroxyacid dehydrogenase, NAD binding domain//Glutamate/Leucine/Phenylalanine/Valine dehydrogenase	oxidation-reduction process//cellular amino acid metabolic process	oxidoreductase activity//NAD binding	--	Glutamate/leucine/phenylalanine/valine dehydrogenases
YYD vs. YYC	c78769_g3	1287.49	640.257	1.0078	0.049744	PREDICTED: histone H2B.3 [Glycine max]	Theobroma cacao Histone superfamily protein (TCM_041887) mRNA, complete cds	histone H2B	Histone H2B OS=Gossypium hirsutum GN=HIS2B PE=2 SV=3	Transcription initiation factor TFIID subunit A//Core histone H2A/H2B/H3/H4	DNA-dependent transcription, initiation	DNA binding	transcription factor TFIID complex	Histone H2B
YYD vs. YYC	c85589_g1	1586.76	647.751	1.2926	0.039905	Galactose oxidase/kelch repeat superfamily protein, putative [Theobroma cacao]>gi|508710883|gb|EOY02780.1| Galactose oxidase/kelch repeat superfamily protein, putative [Theobroma cacao]	Theobroma cacao Galactose oxidase/kelch repeat superfamily protein, putative (TCM_017180) mRNA, complete cds	--	F-box/kelch-repeat protein At3g27150 OS=Arabidopsis thaliana GN=At3g27150 PE=2 SV=1	Kelch motif//Kelch motif	--	protein binding	--	FOG: Kelch repeat
YYD vs. YYC	c86776_g1	2342.54	648.554	1.8528	7.33e-05	HCO3- transporter family [Theobroma cacao]>gi|508703482|gb|EOX95378.1| HCO3- transporter family [Theobroma cacao]	Theobroma cacao HCO3- transporter family (TCM_012083) mRNA, complete cds	--	Boron transporter 1 OS=Arabidopsis thaliana GN=BOR1 PE=1 SV=1	FtsX-like permease family//HCO3- transporter family//Tetraspanin family	anion transport	--	integral to membrane//membrane	Na+-independent Cl/HCO3 exchanger AE1 and related transporters (SLC4 family)
YYD vs. YYC	c88286_g1	79.5037	656.237	-3.0451	0.015337	--	Theobroma cacao Pentatricopeptide repeat-containing protein, putative (TCM_042124) mRNA, complete cds	--	--	--	--	--	--	--
YYD vs. YYC	c85769_g1	1397.09	662.069	1.0774	0.030863	PREDICTED: 11S globulin seed storage protein 2 [Vitis vinifera]	--	--	12S seed storage protein CRB OS=Arabidopsis thaliana GN=CRB PE=1 SV=2	Cupin	--	nutrient reservoir activity	--	--
YYD vs. YYC	c80265_g1	1818.39	663.33	1.4549	0.032613	PREDICTED: TMV resistance protein N-like [Citrus sinensis]	Theobroma cacao clone TCC_BB027J18, complete sequence	--	TMV resistance protein N OS=Nicotiana glutinosa GN=N PE=1 SV=1	--	--	--	--	--
YYD vs. YYC	c88626_g1	1736.53	676.532	1.36	0.015945	Respiratory burst oxidase B [Theobroma cacao]>gi|508719592|gb|EOY11489.1| Respiratory burst oxidase B [Theobroma cacao]	Theobroma cacao Respiratory burst oxidase B (TCM_026646) mRNA, complete cds	respiratory burst oxidase	Respiratory burst oxidase homolog protein B OS=Solanum tuberosum GN=RBOHB PE=1 SV=1	EF hand//EF-hand domain pair//FAD-binding domain//Ferric reductase NAD binding domain//Respiratory burst NADPH oxidase//EF hand//EF-hand domain//EF-hand domain pair	response to oxidative stress//peroxidase reaction//oxidation-reduction process	peroxidase activity//oxidoreductase activity//calcium ion binding//oxidoreductase activity, acting on NAD(P)H, oxygen as acceptor	--	Ferric reductase, NADH/NADPH oxidase and related proteins
YYD vs. YYC	c84432_g1	3601.94	686.93	2.3905	0.0036683	Myo-inositol oxygenase 2 isoform 1 [Theobroma cacao]>gi|508783318|gb|EOY30574.1| Myo-inositol oxygenase 2 isoform 1 [Theobroma cacao]	Phaseolus vulgaris hypothetical protein (PHAVU_002G306400g) mRNA, complete cds	inositol oxygenase	Inositol oxygenase 2 OS=Arabidopsis thaliana GN=MIOX2 PE=2 SV=2	Family of unknown function (DUF706)	oxidation-reduction process//inositol catabolic process	iron ion binding//inositol oxygenase activity	cytoplasm	--
YYD vs. YYC	c81039_g1	1394.74	691.328	1.0126	0.032514	Phosphate starvation-induced gene 3 isoform 1 [Theobroma cacao]>gi|508775632|gb|EOY22888.1| Phosphate starvation-induced gene 3 isoform 1 [Theobroma cacao]	Theobroma cacao Phosphate starvation-induced gene 3 isoform 1 (TCM_014926) mRNA, complete cds	MFS transporter, OPA family, solute carrier family 37 (glycerol-3-phosphate transporter), member 1/2	Putative glycerol-3-phosphate transporter 1 OS=Arabidopsis thaliana GN=At3g47420 PE=2 SV=1	Major Facilitator Superfamily//Organic Anion Transporter Polypeptide (OATP) family//FxsA cytoplasmic membrane protein//Photosynthetic reaction centre, H-chain N-terminal region//Sugar (and other) transporter	transmembrane transport//electron transport//photosynthesis, light reaction//transport	transmembrane transporter activity//electron transporter, transferring electrons within the cyclic electron transport pathway of photosynthesis activity//transporter activity	membrane//plasma membrane light-harvesting complex//integral to membrane	Permease of the major facilitator superfamily
YYD vs. YYC	c88834_g1	1880.69	693.089	1.4402	0.00026209	Phosphatase 2C family protein [Theobroma cacao]>gi|508782601|gb|EOY29857.1| Phosphatase 2C family protein [Theobroma cacao]	Theobroma cacao RNA-binding domain, putative (TCM_037258) mRNA, complete cds	--	Probable protein phosphatase 2C 72 OS=Arabidopsis thaliana GN=At5g26010 PE=2 SV=2	Stage II sporulation protein E (SpoIIE)//Protein phosphatase 2C	--	catalytic activity	--	Serine/threonine protein phosphatase
YYD vs. YYC	c80296_g2	2050	701.085	1.548	0.02301	Uncharacterized protein TCM_012247 [Theobroma cacao]>gi|508773667|gb|EOY20923.1| Uncharacterized protein TCM_012247 [Theobroma cacao]	Theobroma cacao Uncharacterized protein (TCM_012247) mRNA, complete cds	--	Hexokinase-1 OS=Spinacia oleracea GN=HXK1 PE=2 SV=1	--	--	--	--	--
YYD vs. YYC	c81318_g5	320.353	711.913	-1.152	0.046328	LRR and NB-ARC domains-containing disease resistance protein, putative [Theobroma cacao]>gi|508727900|gb|EOY19797.1| LRR and NB-ARC domains-containing disease resistance protein, putative [Theobroma cacao]	Theobroma cacao LRR and NB-ARC domains-containing disease resistance protein, putative (TCM_045137) mRNA, complete cds	--	Putative disease resistance RPP13-like protein 1 OS=Arabidopsis thaliana GN=RPPL1 PE=3 SV=1	NB-ARC domain//Leucine rich repeat//TIR domain//TIR domain	signal transduction	protein binding//ADP binding	--	--
YYD vs. YYC	c89841_g1	2992.85	725.579	2.0443	0.0034142	Lysine-ketoglutarate reductase/saccharopine dehydrogenase bifunctional enzyme [Theobroma cacao]>gi|508782862|gb|EOY30118.1| Lysine-ketoglutarate reductase/saccharopine dehydrogenase bifunctional enzyme [Theobroma cacao]	Theobroma cacao Lysine-ketoglutarate reductase/saccharopine dehydrogenase bifunctional enzyme (TCM_037438) mRNA, complete cds	alpha-aminoadipic semialdehyde synthase	Alpha-aminoadipic semialdehyde synthase OS=Arabidopsis thaliana GN=LKR/SDH PE=1 SV=1	Saccharopine dehydrogenase//VPR/VPX protein//ThiF family	viral infectious cycle//oxidation-reduction process	small protein activating enzyme activity//oxidoreductase activity	host cell nucleus	Lysine-ketoglutarate reductase/saccharopine dehydrogenase
YYD vs. YYC	c87085_g1	3329.26	730.66	2.1879	0.015816	Phytoene desaturation 1 isoform 1 [Theobroma cacao]>gi|508701222|gb|EOX93118.1| Phytoene desaturation 1 isoform 1 [Theobroma cacao]	Theobroma cacao Phytoene desaturation 1 isoform 1 (TCM_001963) mRNA, complete cds	4-hydroxyphenylpyruvate dioxygenase	4-hydroxyphenylpyruvate dioxygenase OS=Arabidopsis thaliana GN=HPD PE=1 SV=2	RNase H	regulation of RNA metabolic process	ribonuclease H activity//nucleic acid binding	--	4-hydroxyphenylpyruvate dioxygenase
YYD vs. YYC	c80846_g1	85.6385	733.371	-3.0982	0.004493	Glucan endo-1,3-beta-glucosidase [Theobroma cacao]>gi|508717227|gb|EOY09124.1| Glucan endo-1,3-beta-glucosidase [Theobroma cacao]	--	--	Glucan endo-1,3-beta-glucosidase OS=Glycine max PE=1 SV=1	Glycosyl hydrolases family 17	carbohydrate metabolic process	hydrolase activity, hydrolyzing O-glycosyl compounds	--	--
YYD vs. YYC	c84404_g1	323.651	733.777	-1.1809	0.032613	NAD-dependent glycerol-3-phosphate dehydrogenase family protein [Theobroma cacao]>gi|508710697|gb|EOY02594.1| NAD-dependent glycerol-3-phosphate dehydrogenase family protein [Theobroma cacao]	Theobroma cacao NAD-dependent glycerol-3-phosphate dehydrogenase family protein (TCM_017024) mRNA, complete cds	glycerol-3-phosphate dehydrogenase (NAD+)	Glycerol-3-phosphate dehydrogenase [NAD(+)] OS=Cuphea lanceolata GN=GPDH PE=2 SV=1	NAD-dependent glycerol-3-phosphate dehydrogenase C-terminus//NAD-dependent glycerol-3-phosphate dehydrogenase N-terminus	glycerol-3-phosphate catabolic process//glycerol-3-phosphate metabolic process//oxidation-reduction process//carbohydrate metabolic process//glycerolipid metabolic process	oxidoreductase activity, acting on the CH-OH group of donors, NAD or NADP as acceptor//glycerol-3-phosphate dehydrogenase [NAD+] activity//NAD binding	glycerol-3-phosphate dehydrogenase complex	Glycerol-3-phosphate dehydrogenase/dihydroxyacetone 3-phosphate reductase
YYD vs. YYC	c87887_g3	1914.05	745.118	1.3611	0.00048389	Auxin-responsive GH3 family protein [Theobroma cacao]>gi|508720767|gb|EOY12664.1| Auxin-responsive GH3 family protein [Theobroma cacao]	Theobroma cacao Auxin-responsive GH3 family protein (TCM_031174) mRNA, complete cds	auxin responsive GH3 gene family	Indole-3-acetic acid-amido synthetase GH3.6 OS=Arabidopsis thaliana GN=GH3.6 PE=1 SV=1	Uncharacterized protein family (UPF0051)	iron-sulfur cluster assembly	--	--	--
YYD vs. YYC	c79395_g1	3075.62	745.372	2.0448	0.0011554	Peroxidase superfamily protein [Theobroma cacao]>gi|508712617|gb|EOY04514.1| Peroxidase superfamily protein [Theobroma cacao]	PREDICTED: Vitis vinifera lignin-forming anionic peroxidase-like (LOC100264885), mRNA	peroxidase	Peroxidase 2 OS=Oryza sativa subsp. japonica GN=PRX112 PE=2 SV=1	Peroxidase	oxidation-reduction process//peroxidase reaction//response to oxidative stress	heme binding//peroxidase activity	--	--
YYD vs. YYC	c81341_g1	329.369	748.687	-1.1847	0.037976	AP2/ERF domain-containing transcription factor, putative [Theobroma cacao]>gi|508777746|gb|EOY25002.1| AP2/ERF domain-containing transcription factor, putative [Theobroma cacao]	Theobroma cacao AP2/ERF domain-containing transcription factor, putative (TCM_016452) mRNA, complete cds	--	Ethylene-responsive transcription factor ERF061 OS=Arabidopsis thaliana GN=ERF061 PE=2 SV=1	AP2 domain	regulation of transcription, DNA-dependent	sequence-specific DNA binding transcription factor activity	transcription factor complex	--
YYD vs. YYC	c81374_g2	200.626	759.724	-1.921	0.01326	GDSL-like Lipase/Acylhydrolase superfamily protein, putative isoform 1 [Theobroma cacao]>gi|508698891|gb|EOX90787.1| GDSL-like Lipase/Acylhydrolase superfamily protein, putative isoform 1 [Theobroma cacao]	Theobroma cacao Serine transhydroxymethyltransferase 1 isoform 2 (TCM_000160) mRNA, complete cds	--	GDSL esterase/lipase EXL3 OS=Arabidopsis thaliana GN=EXL3 PE=2 SV=1	GDSL-like Lipase/Acylhydrolase	--	hydrolase activity, acting on ester bonds	--	--
YYD vs. YYC	c88869_g1	4027.38	762.654	2.4007	0.018704	Threonine aldolase 1 isoform 6 [Theobroma cacao]>gi|508719030|gb|EOY10927.1| Threonine aldolase 1 isoform 6 [Theobroma cacao]	Theobroma cacao Threonine aldolase 1 isoform 6 (TCM_026193) mRNA, complete cds	threonine aldolase	Probable low-specificity L-threonine aldolase 1 OS=Arabidopsis thaliana GN=THA1 PE=1 SV=1	Cys/Met metabolism PLP-dependent enzyme//Beta-eliminating lyase//Stem cell factor//Pyridoxal-dependent decarboxylase conserved domain//Aminotransferase class I and II	carboxylic acid metabolic process//signal transduction//cellular amino acid metabolic process//cell adhesion//biosynthetic process	stem cell factor receptor binding//carboxy-lyase activity//lyase activity//pyridoxal phosphate binding	membrane	Threonine aldolase
YYD vs. YYC	c82446_g3	2553.16	763.652	1.7413	2.49e-06	PREDICTED: heat shock cognate 70 kDa protein 2-like [Phoenix dactylifera]	Theobroma cacao Heat shock protein 70B (TCM_038404) mRNA, complete cds	heat shock 70kDa protein 1/8	Heat shock cognate 70 kDa protein 2 OS=Solanum lycopersicum GN=HSC-2 PE=1 SV=1	FGGY family of carbohydrate kinases, C-terminal domain//Hydantoinase/oxoprolinase//MreB/Mbl protein	carbohydrate metabolic process//cell morphogenesis	hydrolase activity//phosphotransferase activity, alcohol group as acceptor	--	Molecular chaperones HSP70/HSC70, HSP70 superfamily
YYD vs. YYC	c75375_g1	2800.23	777.484	1.8487	0.00039782	copper binding protein 3 [Gossypium hirsutum]	--	--	Uclacyanin-3 OS=Arabidopsis thaliana GN=UCC3 PE=2 SV=1	Plastocyanin-like domain	electron transport	electron carrier activity	--	--
YYD vs. YYC	c84145_g1	197.116	783.575	-1.991	0.022781	3-ketoacyl-CoA synthase 12 [Theobroma cacao]>gi|508786910|gb|EOY34166.1| 3-ketoacyl-CoA synthase 12 [Theobroma cacao]	Theobroma cacao 3-ketoacyl-CoA synthase 12 (TCM_041922) mRNA, complete cds	--	3-ketoacyl-CoA synthase 12 OS=Arabidopsis thaliana GN=KCS12 PE=2 SV=1	Hydroxymethylglutaryl-coenzyme A synthase C terminal//3-Oxoacyl-[acyl-carrier-protein (ACP)] synthase III C terminal//3-Oxoacyl-[acyl-carrier-protein (ACP)] synthase III//FAE1/Type III polyketide synthase-like protein	cellular ketone body metabolic process//isoleucine catabolic process//acetyl-CoA metabolic process//isoprenoid biosynthetic process//valine catabolic process//lipid biosynthetic process//fatty acid biosynthetic process//acyl-carrier-protein biosynthetic process//leucine catabolic process	3-oxoacyl-[acyl-carrier-protein] synthase activity//hydroxymethylglutaryl-CoA synthase activity//transferase activity, transferring acyl groups other than amino-acyl groups	membrane//fatty acid synthase complex	--
YYD vs. YYC	c84589_g2	264.626	795.617	-1.5881	0.00077547	Glycosyl hydrolase of Uncharacterized protein function (DUF1680), putative isoform 2 [Theobroma cacao]>gi|508785321|gb|EOY32577.1| Glycosyl hydrolase of Uncharacterized protein function (DUF1680), putative isoform 2 [Theobroma cacao]	Theobroma cacao Glycosyl hydrolase of Uncharacterized protein function (DUF1680), putative isoform 2 (TCM_040567) mRNA, complete cds	hypothetical protein	--	--	--	--	--	--
YYD vs. YYC	c88661_g2	352.331	795.95	-1.1757	0.029733	Pentatricopeptide repeat (PPR-like) superfamily protein isoform 1 [Theobroma cacao]>gi|590593723|ref|XP_007017650.1| Pentatricopeptide repeat (PPR-like) superfamily protein isoform 1 [Theobroma cacao]>gi|508722977|gb|EOY14874.1| Pentatricopeptide repeat (PPR-like) superfamily protein isoform 1 [Theobroma cacao]>gi|508722978|gb|EOY14875.1| Pentatricopeptide repeat (PPR-like) superfamily protein is…	Theobroma cacao Pentatricopeptide repeat (PPR-like) superfamily protein isoform 1 (TCM_034122) mRNA, complete cds	--	Pentatricopeptide repeat-containing protein At1g19720 OS=Arabidopsis thaliana GN=DYW7 PE=2 SV=1	Region in Clathrin and VPS	intracellular protein transport//vesicle-mediated transport	--	--	--
YYD vs. YYC	c91325_g2	2565.69	800.776	1.6799	2.89e-06	HCO3- transporter family [Theobroma cacao]>gi|508703482|gb|EOX95378.1| HCO3- transporter family [Theobroma cacao]	Theobroma cacao HCO3- transporter family (TCM_004891) mRNA, complete cds	--	Boron transporter 1 OS=Arabidopsis thaliana GN=BOR1 PE=1 SV=1	Rhomboid family//HCO3- transporter family//Tetraspanin family	anion transport	serine-type endopeptidase activity	integral to membrane	Na+-independent Cl/HCO3 exchanger AE1 and related transporters (SLC4 family)
YYD vs. YYC	c75541_g1	187.747	802.674	-2.096	0.04607	Glutaredoxin [Theobroma cacao]>gi|508703067|gb|EOX94963.1| Glutaredoxin [Theobroma cacao]	Theobroma cacao Glutaredoxin (TCM_004551) mRNA, complete cds	glutaredoxin 3	Monothiol glutaredoxin-S9 OS=Arabidopsis thaliana GN=GRXS9 PE=3 SV=1	Glutaredoxin	cell redox homeostasis//electron transport	electron carrier activity//protein disulfide oxidoreductase activity	--	Glutaredoxin and related proteins
YYD vs. YYC	c86137_g3	304.215	803.453	-1.4011	0.0047604	Kinase superfamily protein, putative isoform 1 [Theobroma cacao]>gi|508699670|gb|EOX91566.1| Kinase superfamily protein, putative isoform 1 [Theobroma cacao]	Theobroma cacao Kinase superfamily protein, putative isoform 1 (TCM_000708) mRNA, complete cds	--	Probable receptor-like protein kinase At2g23200 OS=Arabidopsis thaliana GN=At2g23200 PE=3 SV=1	Protein kinase domain//Protein tyrosine kinase//PapG carbohydrate binding domain	protein phosphorylation//cell adhesion	carbohydrate binding//ATP binding//protein kinase activity	--	--
YYD vs. YYC	c88169_g1	2321.26	826.154	1.4904	0.0028146	Phosphate 1 [Theobroma cacao]>gi|508714218|gb|EOY06115.1| Phosphate 1 [Theobroma cacao]	Theobroma cacao Phosphate 1 (TCM_020936) mRNA, complete cds	--	Phosphate transporter PHO1 OS=Arabidopsis thaliana GN=PHO1 PE=2 SV=1	EXS family	--	--	integral to membrane	Predicted small molecule transporter
YYD vs. YYC	c86473_g2	1907.11	834.182	1.193	0.0063546	hypothetical protein JCGZ_26055 [Jatropha curcas]	Theobroma cacao Heat shock protein 90.1 isoform 1 (TCM_015252) mRNA, complete cds	molecular chaperone HtpG	Heat shock protein 83 OS=Ipomoea nil GN=HSP83A PE=2 SV=1	Hsp90 protein	protein folding//response to stress	unfolded protein binding//ATP binding	--	Molecular chaperone (HSP90 family)
YYD vs. YYC	c87244_g3	1655.42	845.773	0.96885	0.04607	Cellulase protein [Theobroma cacao]>gi|508708807|gb|EOY00704.1| Cellulase protein [Theobroma cacao]	Theobroma cacao Cellulase protein (TCM_010637) mRNA, complete cds	--	Proteasome subunit beta type-7-B OS=Arabidopsis thaliana GN=PBB2 PE=1 SV=2	Cellulase (glycosyl hydrolase family 5)//Proteasome subunit	proteolysis involved in cellular protein catabolic process//carbohydrate metabolic process	threonine-type endopeptidase activity//hydrolase activity, hydrolyzing O-glycosyl compounds	proteasome core complex	20S proteasome, regulatory subunit beta type PSMB7/PSMB10/PUP1
YYD vs. YYC	c86535_g3	3304.77	849.831	1.9593	0.023844	Class III peroxidase [Theobroma cacao]>gi|508699742|gb|EOX91638.1| Class III peroxidase [Theobroma cacao]	Gossypium hirsutum clone Ghpox6 class III peroxidase (POX6) mRNA, complete cds	peroxidase	Peroxidase 51 OS=Arabidopsis thaliana GN=PER51 PE=2 SV=1	Peroxidase	peroxidase reaction//response to oxidative stress//oxidation-reduction process	peroxidase activity//heme binding	--	--
YYD vs. YYC	c79008_g1	1994.02	860.261	1.2128	0.0037164	Peptidyl-prolyl cis-trans isomerase / cyclophilin-40 (CYP40) / rotamase isoform 1 [Theobroma cacao]>gi|590686368|ref|XP_007042359.1| Peptidyl-prolyl cis-trans isomerase / cyclophilin-40 (CYP40) / rotamase isoform 1 [Theobroma cacao]>gi|508706293|gb|EOX98189.1| Peptidyl-prolyl cis-trans isomerase / cyclophilin-40 (CYP40) / rotamase isoform 1 [Theobroma cacao]>gi|508706294|gb|EOX98190.1| Peptidyl-p…	Theobroma cacao Peptidyl-prolyl cis-trans isomerase / cyclophilin-40 (CYP40) / rotamase isoform 1 (TCM_007003) mRNA, complete cds	peptidyl-prolyl isomerase D	Peptidyl-prolyl cis-trans isomerase CYP40 OS=Arabidopsis thaliana GN=CYP40 PE=2 SV=1	Cyclophilin type peptidyl-prolyl cis-trans isomerase/CLD//Peptidase family S49 N-terminal	protein peptidyl-prolyl isomerization//protein folding	peptidyl-prolyl cis-trans isomerase activity//serine-type endopeptidase activity	plasma membrane	HSP90 co-chaperone CPR7/Cyclophilin
YYD vs. YYC	c85193_g1	271.206	861.352	-1.6672	0.0034426	Major facilitator superfamily protein [Theobroma cacao]>gi|508781205|gb|EOY28461.1| Major facilitator superfamily protein [Theobroma cacao]	Theobroma cacao Major facilitator superfamily protein (TCM_030015) mRNA, complete cds	solute carrier family 29 (equilibrative nucleoside transporter), member 1/2/3	Equilibrative nucleotide transporter 3 OS=Arabidopsis thaliana GN=ENT3 PE=1 SV=1	Nucleoside transporter	transport//nucleoside transport	nucleoside transmembrane transporter activity	integral to membrane	--
YYD vs. YYC	c88276_g1	405.159	869.572	-1.1018	0.042605	Cationic amino acid transporter 5 [Theobroma cacao]>gi|508704932|gb|EOX96828.1| Cationic amino acid transporter 5 [Theobroma cacao]	Theobroma cacao Cationic amino acid transporter 5 (TCM_005985) mRNA, complete cds	--	Cationic amino acid transporter 5 OS=Arabidopsis thaliana GN=CAT5 PE=1 SV=1	Amino acid permease//Spore germination protein//Amino acid permease//Protein of unknown function, DUF479	spore germination//transport//amino acid transmembrane transport//fatty acid biosynthetic process//pantothenate biosynthetic process//transmembrane transport//amino acid transport	amino acid transmembrane transporter activity//[acyl-carrier-protein] phosphodiesterase activity	membrane//integral to membrane	Amino acid transporters
YYD vs. YYC	c82983_g2	1761.59	871.789	1.0148	0.040147	DNAJ heat shock family protein [Theobroma cacao]>gi|508780910|gb|EOY28166.1| DNAJ heat shock family protein [Theobroma cacao]	Theobroma cacao DNAJ heat shock family protein (TCM_029806) mRNA, complete cds	DnaJ homolog subfamily B member 4	DnaJ homolog subfamily B member 13 OS=Mus musculus GN=Dnajb13 PE=2 SV=1	--	--	--	--	Molecular chaperone (DnaJ superfamily)
YYD vs. YYC	c85671_g1	3809.17	886.282	2.1036	0.047411	multiprotein bridging factor 1 transcriptional coactivator [Gossypium hirsutum]	Theobroma cacao Aldehyde dehydrogenase 2C4 (TCM_037908) mRNA, complete cds	putative transcription factor	Multiprotein-bridging factor 1c OS=Arabidopsis thaliana GN=MBF1C PE=1 SV=1	Aldehyde dehydrogenase family//Helix-turn-helix//Helix-turn-helix domain	oxidation-reduction process//metabolic process	oxidoreductase activity//sequence-specific DNA binding	--	Transcription factor MBF1
YYD vs. YYC	c87968_g1	3337.42	889.953	1.9069	0.0034426	hypothetical protein EUTSA_v10002530mg [Eutrema salsugineum]>gi|557096976|gb|ESQ37484.1| hypothetical protein EUTSA_v10002530mg [Eutrema salsugineum]	Theobroma cacao Isovaleryl-CoA-dehydrogenase isoform 2 (TCM_041072) mRNA, complete cds	isovaleryl-CoA dehydrogenase	Isovaleryl-CoA dehydrogenase, mitochondrial OS=Arabidopsis thaliana GN=IVD PE=1 SV=2	Acyl-CoA dehydrogenase, N-terminal domain//Acyl-CoA dehydrogenase, C-terminal domain//Acyl-CoA dehydrogenase, middle domain	electron transport//oxidation-reduction process//metabolic process	flavin adenine dinucleotide binding//oxidoreductase activity, acting on the CH-CH group of donors//acyl-CoA dehydrogenase activity	--	Isovaleryl-CoA dehydrogenase
YYD vs. YYC	c81214_g4	342.665	890.667	-1.3781	0.0043002	OBF binding protein 4, putative [Theobroma cacao]>gi|508774904|gb|EOY22160.1| OBF binding protein 4, putative [Theobroma cacao]	Theobroma cacao OBF binding protein 4, putative (TCM_014374) mRNA, complete cds	--	Dof zinc finger protein DOF5.4 OS=Arabidopsis thaliana GN=DOF5.4 PE=2 SV=2	Dof domain, zinc finger//Transmembrane protein//Sulfocyanin (SoxE)//InvH outer membrane lipoprotein//Neurotransmitter-gated ion-channel transmembrane region	pathogenesis//oxidation-reduction process//ion transport//regulation of transcription, DNA-dependent	copper ion binding//DNA binding	membrane//integral to membrane	--
YYD vs. YYC	c81795_g1	408.093	893.854	-1.1311	0.033395	Uncharacterized protein isoform 2 [Theobroma cacao]>gi|508706948|gb|EOX98844.1| Uncharacterized protein isoform 2 [Theobroma cacao]	Theobroma cacao Uncharacterized protein isoform 2 (TCM_007523) mRNA, complete cds	--	Probable protein phosphatase 2C 62 OS=Arabidopsis thaliana GN=At4g33500 PE=2 SV=1	Sarcoglycan complex subunit protein//FHIPEP family//Peroxin 13, N-terminal region	protein import into peroxisome matrix, docking//protein secretion	--	membrane//sarcoglycan complex//peroxisome//integral to membrane	--
YYD vs. YYC	c79311_g1	1857.6	899.052	1.047	0.042867	Vicianin hydrolase, putative [Theobroma cacao]>gi|508776180|gb|EOY23436.1| Vicianin hydrolase, putative [Theobroma cacao]	--	beta-glucosidase	Vicianin hydrolase (Fragment) OS=Vicia sativa subsp. nigra PE=1 SV=1	Glycosyl hydrolase family 1	carbohydrate metabolic process	hydrolase activity, hydrolyzing O-glycosyl compounds	--	--
YYD vs. YYC	c80211_g1	400.821	900.128	-1.1672	0.027828	Phytochrome interacting factor 3-like 6, putative isoform 3 [Theobroma cacao]>gi|508701171|gb|EOX93067.1| Phytochrome interacting factor 3-like 6, putative isoform 3 [Theobroma cacao]	Theobroma cacao Phytochrome interacting factor 3-like 6, putative isoform 4 (TCM_001913) mRNA, complete cds	phytochrome-interacting factor 4	Transcription factor PIF5 OS=Arabidopsis thaliana GN=PIF5 PE=1 SV=1	--	--	--	--	--
YYD vs. YYC	c81511_g1	2345.84	910.629	1.3652	0.00041752	Beta-galactosidase [Theobroma cacao]>gi|508783207|gb|EOY30463.1| Beta-galactosidase [Theobroma cacao]	Theobroma cacao Beta-galactosidase (TCM_037665) mRNA, complete cds	--	Beta-galactosidase OS=Solanum lycopersicum PE=1 SV=1	Galactose binding lectin domain	--	carbohydrate binding	--	--
YYD vs. YYC	c88948_g1	416.417	911.82	-1.1307	0.037489	HAESA-like 1 isoform 1 [Theobroma cacao]>gi|508707635|gb|EOX99531.1| HAESA-like 1 isoform 1 [Theobroma cacao]	Theobroma cacao HAESA-like 1 isoform 1 (TCM_008226) mRNA, complete cds	--	Receptor-like protein kinase HSL1 OS=Arabidopsis thaliana GN=HSL1 PE=2 SV=1	Leucine rich repeat//Protein kinase domain//Leucine Rich Repeat//Protein tyrosine kinase//Leucine Rich repeat	protein phosphorylation	protein kinase activity//protein binding//ATP binding	--	--
YYD vs. YYC	c84957_g1	411.601	911.949	-1.1477	0.036603	Calcium-dependent lipid-binding (CaLB domain) plant phosphoribosyltransferase family protein isoform 1 [Theobroma cacao]>gi|590583447|ref|XP_007014902.1| Calcium-dependent lipid-binding (CaLB domain) plant phosphoribosyltransferase family protein isoform 1 [Theobroma cacao]>gi|590583451|ref|XP_007014903.1| Calcium-dependent lipid-binding (CaLB domain) plant phosphoribosyltransferase family protei…	Theobroma cacao Calcium-dependent lipid-binding (CaLB domain) plant phosphoribosyltransferase family protein isoform 1 (TCM_040498) mRNA, complete cds	--	Multiple C2 and transmembrane domain-containing protein 1 OS=Homo sapiens GN=MCTP1 PE=2 SV=2	Transcription initiation factor IIA, gamma subunit, helical domain//C2 domain	transcription initiation from RNA polymerase II promoter	protein binding	transcription factor TFIIA complex	Predicted Ca2+-dependent phospholipid-binding protein
YYD vs. YYC	c85851_g1	4440.7	912.012	2.2837	7.5e-06	Glutamine-dependent asparagine synthase 1 [Theobroma cacao]>gi|508786433|gb|EOY33689.1| Glutamine-dependent asparagine synthase 1 [Theobroma cacao]	Theobroma cacao Glutamine-dependent asparagine synthase 1 (TCM_041592) mRNA, complete cds	asparagine synthase (glutamine-hydrolysing)	Asparagine synthetase [glutamine-hydrolyzing] 1 OS=Arabidopsis thaliana GN=ASN1 PE=2 SV=2	Asparagine synthase	alanine metabolic process//aspartate metabolic process//asparagine biosynthetic process	asparagine synthase (glutamine-hydrolyzing) activity	--	Asparagine synthase (glutamine-hydrolyzing)
YYD vs. YYC	c83364_g3	4206.17	921.76	2.19	1.79e-05	Peroxidase superfamily protein [Theobroma cacao]>gi|508715891|gb|EOY07788.1| Peroxidase superfamily protein [Theobroma cacao]	Theobroma cacao Peroxidase superfamily protein (TCM_022117) mRNA, complete cds	peroxidase	Peroxidase 21 OS=Arabidopsis thaliana GN=PER21 PE=1 SV=1	Peroxidase	peroxidase reaction//response to oxidative stress//oxidation-reduction process	heme binding//peroxidase activity	--	--
YYD vs. YYC	c73053_g1	118.778	922.511	-2.9573	4.07e-05	--	Gossypium hirsutum clone NBRI_GE61343 microsatellite sequence	--	--	--	--	--	--	--
YYD vs. YYC	c79997_g2	3102.69	927.508	1.7421	0.025286	Uncharacterized protein isoform 3 [Theobroma cacao]>gi|508706161|gb|EOX98057.1| Uncharacterized protein isoform 3 [Theobroma cacao]	--	--	Protein RAFTIN 1B OS=Triticum aestivum GN=RAFTIN1B PE=1 SV=1	--	--	--	--	--
YYD vs. YYC	c85515_g1	405.651	933.753	-1.2028	0.018517	DNAse I-like superfamily protein isoform 1 [Theobroma cacao]>gi|508711399|gb|EOY03296.1| DNAse I-like superfamily protein isoform 1 [Theobroma cacao]	Theobroma cacao DNAse I-like superfamily protein isoform 2 (TCM_018159) mRNA, complete cds	--	Type I inositol 1,4,5-trisphosphate 5-phosphatase CVP2 OS=Arabidopsis thaliana GN=CVP2 PE=1 SV=2	Nucleopolyhedrovirus P10 protein//Retroviral envelope protein//Flagellar FliJ protein//Leucine-rich repeats of kinetochore protein Cenp-F/LEK1//Fusaric acid resistance protein family//Tho complex subunit 7	mRNA processing//chemotaxis//transport//bacterial-type flagellar cell motility	motor activity//transcription factor binding//structural molecule activity//protein homodimerization activity//dynein binding	membrane//plasma membrane//transcription factor complex//bacterial-type flagellum//dynein complex//viral envelope//THO complex part of transcription export complex//viral capsid	Inositol polyphosphate 5-phosphatase and related proteins
YYD vs. YYC	c87447_g1	3238.9	940.304	1.7843	0.0028328	Glutathione S-transferase tau 7 [Theobroma cacao]>gi|508713569|gb|EOY05466.1| Glutathione S-transferase tau 7 [Theobroma cacao]	Theobroma cacao Glutathione S-transferase tau 7 (TCM_020460) mRNA, complete cds	--	Glutathione transferase GST 23 OS=Zea mays PE=2 SV=1	Glutathione S-transferase, N-terminal domain//Glutathione S-transferase, N-terminal domain//Glutathione S-transferase, N-terminal domain	--	protein binding	--	Glutathione S-transferase
YYD vs. YYC	c89862_g1	251.94	958.95	-1.9284	0.00015401	Leucine-rich repeat protein kinase family protein isoform 1 [Theobroma cacao]>gi|590677486|ref|XP_007040032.1| Leucine-rich repeat protein kinase family protein isoform 1 [Theobroma cacao]>gi|508777275|gb|EOY24531.1| Leucine-rich repeat protein kinase family protein isoform 1 [Theobroma cacao]>gi|508777277|gb|EOY24533.1| Leucine-rich repeat protein kinase family protein isoform 1 [Theobroma cacao]	Theobroma cacao Leucine-rich repeat protein kinase family protein isoform 1 (TCM_016111) mRNA, complete cds	--	Probable LRR receptor-like serine/threonine-protein kinase At1g12460 OS=Arabidopsis thaliana GN=At1g12460 PE=2 SV=1	Leucine Rich repeat//Leucine rich repeat//Leucine Rich Repeat//Protein kinase domain//InvH outer membrane lipoprotein//Protein tyrosine kinase	protein phosphorylation//pathogenesis	protein kinase activity//protein binding//ATP binding	--	--
YYD vs. YYC	c85649_g1	152.339	960.38	-2.6563	3.49e-10	Subtilisin-like serine endopeptidase family protein [Theobroma cacao]>gi|508722522|gb|EOY14419.1| Subtilisin-like serine endopeptidase family protein [Theobroma cacao]	Theobroma cacao Subtilisin-like serine endopeptidase family protein (TCM_033809) mRNA, complete cds	--	Subtilisin-like protease OS=Arabidopsis thaliana GN=ARA12 PE=1 SV=1	Subtilase family//Ring hydroxylating alpha subunit (catalytic domain)//Bacterial phosphonate metabolism protein (PhnH)//YCF9	proteolysis//aromatic compound catabolic process//photosystem II stabilization//organic phosphonate metabolic process//oxidation-reduction process//photosynthesis	serine-type endopeptidase activity//2 iron, 2 sulfur cluster binding//oxidoreductase activity, acting on paired donors, with incorporation or reduction of molecular oxygen, NAD(P)H as one donor, and incorporation of two atoms of oxygen into one donor//iron ion binding	photosystem II reaction center//photosystem II	--
YYD vs. YYC	c84899_g1	301.319	966.851	-1.682	0.0044281	Serine/threonine kinases,protein kinases,ATP binding,sugar binding,kinases,carbohydrate binding [Theobroma cacao]>gi|508720815|gb|EOY12712.1| Serine/threonine kinases,protein kinases,ATP binding,sugar binding,kinases,carbohydrate binding [Theobroma cacao]	Theobroma cacao Serine/threonine kinases,protein kinases,ATP binding,sugar binding,kinases,carbohydrate binding (TCM_046860) mRNA, complete cds	--	G-type lectin S-receptor-like serine/threonine-protein kinase At4g27290 OS=Arabidopsis thaliana GN=At4g27290 PE=3 SV=4	S-locus glycoprotein family//Domain of unknown function (DUF3403)//Protein tyrosine kinase//Protein kinase domain	phosphorylation//recognition of pollen//protein phosphorylation//serine family amino acid metabolic process	ATP binding//protein kinase activity//protein serine/threonine kinase activity	--	--
YYD vs. YYC	c86840_g2	2278.59	973.197	1.2273	0.046331	Tonoplast dicarboxylate transporter isoform 2 [Theobroma cacao]>gi|508781642|gb|EOY28898.1| Tonoplast dicarboxylate transporter isoform 2 [Theobroma cacao]	Theobroma cacao Tonoplast dicarboxylate transporter isoform 2 (TCM_030373) mRNA, complete cds	solute carrier family 13 (sodium-dependent dicarboxylate transporter), member 2/3/5	Tonoplast dicarboxylate transporter OS=Arabidopsis thaliana GN=TDT PE=2 SV=2	Sodium:sulfate symporter transmembrane region//Citrate transporter	transport//transmembrane transport//sodium ion transport	transporter activity	integral to membrane//membrane	Na+/dicarboxylate, Na+/tricarboxylate and phosphate transporters
YYD vs. YYC	c76171_g1	3251.94	981.116	1.7288	0.019423	--	Theobroma cacao Uncharacterized protein (TCM_035512) mRNA, complete cds	--	--	Extensin-like region	cell wall biogenesis//plant-type cell wall organization	structural constituent of cell wall	cell wall	--
YYD vs. YYC	c76727_g1	383.791	987.095	-1.3629	0.0174	Uncharacterized protein TCM_008192 [Theobroma cacao]>gi|508707622|gb|EOX99518.1| Uncharacterized protein TCM_008192 [Theobroma cacao]	Gossypium hirsutum cultivar Deltapine 33 B clone MONCS0690 SSR marker CGR5762 genomic sequence	--	Protein E6 OS=Gossypium hirsutum GN=E6 PE=2 SV=1	--	--	--	--	--
YYD vs. YYC	c89560_g1	458.461	995.492	-1.1186	0.031362	Haloacid dehalogenase-like hydrolase family protein [Theobroma cacao]>gi|508719781|gb|EOY11678.1| Haloacid dehalogenase-like hydrolase family protein [Theobroma cacao]	Theobroma cacao Haloacid dehalogenase-like hydrolase family protein (TCM_026778) mRNA, complete cds	--	NHL repeat-containing protein 2 OS=Mus musculus GN=Nhlrc2 PE=2 SV=1	Arylesterase//NHL repeat//5' nucleotidase, deoxy (Pyrimidine), cytosolic type C protein (NT5C)//Thioredoxin//Redoxin//AhpC/TSA family	oxidation-reduction process//cell redox homeostasis//deoxyribonucleotide catabolic process	antioxidant activity//arylesterase activity//5'-nucleotidase activity//oxidoreductase activity//protein binding	--	Predicted E3 ubiquitin ligase
YYD vs. YYC	c80899_g1	2815.56	1017.31	1.4687	0.00059736	Uridine-ribohydrolase 1 isoform 1 [Theobroma cacao]>gi|508716291|gb|EOY08188.1| Uridine-ribohydrolase 1 isoform 1 [Theobroma cacao]	Theobroma cacao Uridine-ribohydrolase 1 isoform 1 (TCM_022528) mRNA, complete cds	uridine nucleosidase	Uridine nucleosidase 1 OS=Arabidopsis thaliana GN=URH1 PE=1 SV=2	Ribosomal protein S30	ribosome biogenesis//translation	structural constituent of ribosome	intracellular//ribosome	Predicted inosine-uridine preferring nucleoside hydrolase
YYD vs. YYC	c89112_g2	400.105	1031.6	-1.3664	0.032464	FAD/NAD(P)-binding oxidoreductase family protein [Theobroma cacao]>gi|508706966|gb|EOX98862.1| FAD/NAD(P)-binding oxidoreductase family protein [Theobroma cacao]	Theobroma cacao FAD/NAD(P)-binding oxidoreductase family protein (TCM_007540) mRNA, complete cds	--	Zinc finger CCCH domain-containing protein 9 OS=Oryza sativa subsp. japonica GN=Os01g0645000 PE=2 SV=1	FAD binding domain//FAD dependent oxidoreductase//Flavin containing amine oxidoreductase//Lycopene cyclase protein//Zinc finger C-x8-C-x5-C-x3-H type (and similar)//Glucose inhibited division protein A//Pyridine nucleotide-disulphide oxidoreductase//FAD dependent oxidoreductase	tRNA processing//oxidation-reduction process//carotenoid biosynthetic process	flavin adenine dinucleotide binding//oxidoreductase activity//metal ion binding//oxidoreductase activity, acting on paired donors, with incorporation or reduction of molecular oxygen//FAD binding	--	CCCH-type Zn-finger protein
YYD vs. YYC	c84039_g2	465.569	1032.28	-1.1488	0.033797	Chloroplast RNA binding [Theobroma cacao]>gi|508719814|gb|EOY11711.1| Chloroplast RNA binding [Theobroma cacao]	Theobroma cacao Chloroplast RNA binding (TCM_026797) mRNA, complete cds	--	Chloroplast stem-loop binding protein of 41 kDa b, chloroplastic OS=Arabidopsis thaliana GN=CSP41B PE=1 SV=1	NAD dependent epimerase/dehydratase family//short chain dehydrogenase//3-beta hydroxysteroid dehydrogenase/isomerase family	steroid biosynthetic process//androgen metabolic process//C21-steroid hormone metabolic process//metabolic process//estrogen metabolic process//oxidation-reduction process	3-beta-hydroxy-delta5-steroid dehydrogenase activity//coenzyme binding//catalytic activity//oxidoreductase activity//oxidoreductase activity, acting on the CH-OH group of donors, NAD or NADP as acceptor	--	--
YYD vs. YYC	c84089_g1	439.096	1036.21	-1.2387	0.011216	Uncharacterized protein isoform 2, partial [Theobroma cacao]>gi|508777640|gb|EOY24896.1| Uncharacterized protein isoform 2, partial [Theobroma cacao]	Theobroma cacao Uncharacterized protein isoform 1 (TCM_016371) mRNA, complete cds	--	GDT1-like protein 1, chloroplastic OS=Oryza sativa subsp. indica GN=OsI_00941 PE=3 SV=2	Villin headpiece domain	cytoskeleton organization	actin binding	--	Predicted membrane protein
YYD vs. YYC	c83837_g1	319.988	1049.91	-1.7142	6.28e-05	Basic helix-loop-helix DNA-binding superfamily protein isoform 1 [Theobroma cacao]>gi|508704440|gb|EOX96336.1| Basic helix-loop-helix DNA-binding superfamily protein isoform 1 [Theobroma cacao]	Theobroma cacao Basic helix-loop-helix DNA-binding superfamily protein isoform 1 (TCM_005607) mRNA, complete cds	--	Transcription factor UNE10 OS=Arabidopsis thaliana GN=UNE10 PE=2 SV=1	Forkhead N-terminal region//Helix-loop-helix DNA-binding domain//Matrix protein (MA), p15	--	protein domain specific binding//transcription factor binding//protein dimerization activity//structural molecule activity	transcription factor complex//viral capsid	--
YYD vs. YYC	c84268_g2	2636.44	1055.93	1.3201	0.013402	Senescence-related gene 3 isoform 1 [Theobroma cacao]>gi|508710981|gb|EOY02878.1| Senescence-related gene 3 isoform 1 [Theobroma cacao]	Theobroma cacao Senescence-related gene 3 isoform 1 (TCM_017281) mRNA, complete cds	--	Glycerophosphodiester phosphodiesterase GDPD2 OS=Arabidopsis thaliana GN=GDPD2 PE=2 SV=1	Glycerophosphoryl diester phosphodiesterase family	lipid metabolic process	phosphoric diester hydrolase activity	--	Predicted starch-binding protein
YYD vs. YYC	c88059_g2	383.304	1060.45	-1.4681	0.0070668	Cellulose synthase like G3, putative [Theobroma cacao]>gi|508777827|gb|EOY25083.1| Cellulose synthase like G3, putative [Theobroma cacao]	Theobroma cacao Cellulose synthase like G3, putative (TCM_016503) mRNA, complete cds	--	Cellulose synthase-like protein G3 OS=Arabidopsis thaliana GN=CSLG3 PE=2 SV=2	Cellulose synthase	starch metabolic process//sucrose metabolic process//UDP-glucose metabolic process//cellulose biosynthetic process	cellulose synthase (UDP-forming) activity	membrane	--
YYD vs. YYC	c89763_g1	376.812	1070.34	-1.5062	0.00059103	FK506-binding protein 16-2 isoform 1 [Theobroma cacao]>gi|590707552|ref|XP_007048037.1| FK506-binding protein 16-2 isoform 1 [Theobroma cacao]>gi|508700297|gb|EOX92193.1| FK506-binding protein 16-2 isoform 1 [Theobroma cacao]>gi|508700298|gb|EOX92194.1| FK506-binding protein 16-2 isoform 1 [Theobroma cacao]	Theobroma cacao FK506-binding protein 16-2 isoform 1 (TCM_001183) mRNA, complete cds	peptidylprolyl isomerase	Peptidyl-prolyl cis-trans isomerase FKBP16-2, chloroplastic OS=Arabidopsis thaliana GN=FKBP16-2 PE=1 SV=1	FKBP-type peptidyl-prolyl cis-trans isomerase	protein folding	--	--	FKBP-type peptidyl-prolyl cis-trans isomerase
YYD vs. YYC	c85111_g1	3709.03	1077.56	1.7833	0.0084973	Alpha/beta-Hydrolases superfamily protein isoform 1 [Theobroma cacao]>gi|590718049|ref|XP_007050734.1| Alpha/beta-Hydrolases superfamily protein isoform 1 [Theobroma cacao]>gi|508702994|gb|EOX94890.1| Alpha/beta-Hydrolases superfamily protein isoform 1 [Theobroma cacao]>gi|508702995|gb|EOX94891.1| Alpha/beta-Hydrolases superfamily protein isoform 1 [Theobroma cacao]	Theobroma cacao Alpha/beta-Hydrolases superfamily protein isoform 1 (TCM_004494) mRNA, complete cds	gibberellin receptor GID1	Gibberellin receptor GID1B OS=Arabidopsis thaliana GN=GID1B PE=1 SV=1	alpha/beta hydrolase fold//Chlorophyllase enzyme//Thioesterase domain	metabolic process//chlorophyll metabolic process//biosynthetic process//chlorophyll catabolic process	chlorophyllase activity//hydrolase activity, acting on ester bonds//hydrolase activity	--	Arylacetamide deacetylase
YYD vs. YYC	c90965_g3	2534.41	1080.81	1.2295	0.0031716	Methylcrotonyl-CoA carboxylase alpha chai isoform 1 [Theobroma cacao]>gi|508702787|gb|EOX94683.1| Methylcrotonyl-CoA carboxylase alpha chai isoform 1 [Theobroma cacao]	Theobroma cacao Methylcrotonyl-CoA carboxylase alpha chai isoform 1 (TCM_004300) mRNA, complete cds	3-methylcrotonyl-CoA carboxylase alpha subunit	Methylcrotonoyl-CoA carboxylase subunit alpha, mitochondrial OS=Glycine max GN=MCCA PE=1 SV=2	Cro//ATP-grasp domain//HlyD family secretion protein//D-ala D-ala ligase C-terminus//Carbamoyl-phosphate synthase L chain, ATP binding domain	D-alanine metabolic process//transmembrane transport//regulation of transcription, DNA-dependent//peptidoglycan biosynthetic process	DNA binding//metal ion binding//ATP binding//D-alanine-D-alanine ligase activity	membrane	3-Methylcrotonyl-CoA carboxylase, biotin-containing subunit/Propionyl-CoA carboxylase, alpha chain/Acetyl-CoA carboxylase, biotin carboxylase subunit
YYD vs. YYC	c82450_g1	446.686	1083.79	-1.2787	0.0068105	Pectinesterase 3 [Theobroma cacao]>gi|508780135|gb|EOY27391.1| Pectinesterase 3 [Theobroma cacao]	Theobroma cacao Pectinesterase 3 (TCM_029250) mRNA, complete cds	pectinesterase	Pectinesterase 3 OS=Phaseolus vulgaris GN=MPE3 PE=2 SV=1	Pectinesterase	starch metabolic process//sucrose metabolic process//cell wall modification	pectinesterase activity	cell wall	--
YYD vs. YYC	c80273_g1	515.136	1084.02	-1.0734	0.043176	Haloacid dehalogenase-like hydrolase superfamily protein [Theobroma cacao]>gi|508775095|gb|EOY22351.1| Haloacid dehalogenase-like hydrolase superfamily protein [Theobroma cacao]	Theobroma cacao Haloacid dehalogenase-like hydrolase superfamily protein (TCM_014547) mRNA, complete cds	--	Haloacid dehalogenase-like hydrolase domain-containing protein At3g48420 OS=Arabidopsis thaliana GN=At3g48420 PE=2 SV=1	Adenovirus late L2 mu core protein (Protein X)	--	DNA binding	viral nucleocapsid	--
YYD vs. YYC	c86048_g1	4384.21	1093.21	2.0037	0.0015231	Secretory laccase [Theobroma cacao]>gi|508725536|gb|EOY17433.1| Secretory laccase [Theobroma cacao]	Theobroma cacao Secretory laccase (TCM_036602) mRNA, complete cds	--	Putative laccase-9 OS=Oryza sativa subsp. japonica GN=LAC9 PE=3 SV=1	Multicopper oxidase//Starch binding domain//Multicopper oxidase//Multicopper oxidase	oxidation-reduction process	oxidoreductase activity//copper ion binding//starch binding	--	Multicopper oxidases
YYD vs. YYC	c84566_g1	238.711	1100.21	-2.2044	1e-07	Malectin/receptor-like protein kinase family protein, putative [Theobroma cacao]>gi|508711856|gb|EOY03753.1| Malectin/receptor-like protein kinase family protein, putative [Theobroma cacao]	Theobroma cacao Malectin/receptor-like protein kinase family protein, putative (TCM_018919) mRNA, complete cds	--	Putative receptor-like protein kinase At5g39000 OS=Arabidopsis thaliana GN=At5g39000 PE=3 SV=1	Protein tyrosine kinase//Protein kinase domain	protein phosphorylation	protein kinase activity//ATP binding	--	--
YYD vs. YYC	c79042_g2	417.867	1103.83	-1.4014	0.0021364	trans-2-enoyl-CoA reductase [Gossypium hirsutum]	Theobroma cacao 3-oxo-5-alpha-steroid 4-dehydrogenase family protein isoform 1 (TCM_042773) mRNA, complete cds	very-long-chain enoyl-CoA reductase	Very-long-chain enoyl-CoA reductase OS=Arabidopsis thaliana GN=ECR PE=2 SV=1	--	--	--	--	--
YYD vs. YYC	c88622_g1	537.77	1115.89	-1.0531	0.04517	PREDICTED: short-chain dehydrogenase TIC 32, chloroplastic [Vitis vinifera]>gi|302143828|emb|CBI22689.3| unnamed protein product [Vitis vinifera]	Ricinus communis short-chain dehydrogenase, putative, mRNA	--	Short-chain dehydrogenase TIC 32, chloroplastic OS=Pisum sativum GN=TIC32 PE=1 SV=1	Tryptophanese operon leader peptide//NAD dependent epimerase/dehydratase family//short chain dehydrogenase	regulation of DNA-dependent transcription, termination//metabolic process//transcriptional attenuation by ribosome	oxidoreductase activity//catalytic activity//coenzyme binding	--	Dehydrogenases with different specificities (related to short-chain alcohol dehydrogenases)
YYD vs. YYC	c88329_g1	2257.32	1134.85	0.99211	0.045667	Aldehyde dehydrogenase 3H1 isoform 1 [Theobroma cacao]>gi|508724444|gb|EOY16341.1| Aldehyde dehydrogenase 3H1 isoform 1 [Theobroma cacao]	Theobroma cacao Aldehyde dehydrogenase 3H1 isoform 1 (TCM_035151) mRNA, complete cds	aldehyde dehydrogenase (NAD+)	Aldehyde dehydrogenase family 3 member H1 OS=Arabidopsis thaliana GN=ALDH3H1 PE=1 SV=2	Aldehyde dehydrogenase family	metabolic process//oxidation-reduction process	oxidoreductase activity	--	Aldehyde dehydrogenase
YYD vs. YYC	c88144_g1	355.317	1156.7	-1.7028	0.0045068	Tetratricopeptide repeat (TPR)-like superfamily protein isoform 1 [Theobroma cacao]>gi|590579835|ref|XP_007013898.1| Tetratricopeptide repeat (TPR)-like superfamily protein isoform 1 [Theobroma cacao]>gi|508784260|gb|EOY31516.1| Tetratricopeptide repeat (TPR)-like superfamily protein isoform 1 [Theobroma cacao]>gi|508784261|gb|EOY31517.1| Tetratricopeptide repeat (TPR)-like superfamily protein is…	Theobroma cacao Tetratricopeptide repeat (TPR)-like superfamily protein isoform 1 (TCM_038439) mRNA, complete cds	protein TIF31	Clustered mitochondria protein OS=Arabidopsis thaliana GN=FMT PE=2 SV=1	Tetratricopeptide repeat//Tetratricopeptide repeat//TPR repeat//Tetratricopeptide repeat	--	protein binding	--	Uncharacterized protein CLU1/cluA/TIF31 involved in mitochondrial morphology/distribution, also found associated with eIF-3
YYD vs. YYC	c88674_g2	157.553	1172.58	-2.8958	0.004069	Aquaporin, MIP family, PIP subfamily [Theobroma cacao]>gi|508705883|gb|EOX97779.1| Aquaporin, MIP family, PIP subfamily [Theobroma cacao]	Theobroma cacao Aquaporin, MIP family, PIP subfamily (TCM_006705) mRNA, complete cds	--	Aquaporin PIP1-2 OS=Arabidopsis thaliana GN=PIP1-2 PE=1 SV=1	Predicted permease YjgP/YjgQ family//Ligand-gated ion channel//Major intrinsic protein//Occlusion-derived virus envelope protein ODV-E18	signal transduction//ion transport//synaptic transmission//transport	ionotropic glutamate receptor activity//transporter activity	viral envelope//membrane//integral to membrane	Aquaporin (major intrinsic protein family)
YYD vs. YYC	c76961_g1	2784.92	1177.41	1.242	0.0023156	Mitochondrion-localized small heat shock protein 23.6, putative isoform 1 [Theobroma cacao]>gi|508775629|gb|EOY22885.1| Mitochondrion-localized small heat shock protein 23.6, putative isoform 1 [Theobroma cacao]	Theobroma cacao Mitochondrion-localized small heat shock protein 23.6, putative isoform 1 (TCM_014924) mRNA, complete cds	HSP20 family protein	23.6 kDa heat shock protein, mitochondrial OS=Arabidopsis thaliana GN=HSP23.6 PE=2 SV=1	Photosystem II reaction centre X protein (PsbX)	photosynthesis	--	membrane//photosystem II	Molecular chaperone (small heat-shock protein Hsp26/Hsp42)
YYD vs. YYC	c81026_g2	245.851	1192.06	-2.2776	0.0014207	B-box type zinc finger protein with CCT domain, putative [Theobroma cacao]>gi|508708283|gb|EOY00180.1| B-box type zinc finger protein with CCT domain, putative [Theobroma cacao]	Theobroma cacao B-box type zinc finger protein with CCT domain, putative (TCM_009901) mRNA, complete cds	--	Zinc finger protein CONSTANS-LIKE 16 OS=Arabidopsis thaliana GN=COL16 PE=2 SV=2	B-box zinc finger//CCT motif	--	protein binding//zinc ion binding	intracellular	--
YYD vs. YYC	c87208_g1	457.102	1195.71	-1.3873	0.0025402	Aldehyde dehydrogenase 3F1 isoform 1 [Theobroma cacao]>gi|508699039|gb|EOX90935.1| Aldehyde dehydrogenase 3F1 isoform 1 [Theobroma cacao]	Theobroma cacao Aldehyde dehydrogenase 3F1 isoform 1 (TCM_000268) mRNA, complete cds	aldehyde dehydrogenase (NAD+)	Aldehyde dehydrogenase family 3 member F1 OS=Arabidopsis thaliana GN=ALDH3F1 PE=2 SV=2	Ribonuclease T2 family//Aldehyde dehydrogenase family//Sodium ion transport-associated	oxidation-reduction process//metabolic process//sodium ion transport	voltage-gated sodium channel activity//RNA binding//oxidoreductase activity//ribonuclease T2 activity	voltage-gated sodium channel complex	Aldehyde dehydrogenase
YYD vs. YYC	c90105_g2	4299.31	1196.76	1.845	2.59e-06	PREDICTED: uncharacterized protein LOC103421019 [Malus domestica]	Theobroma cacao Lactoylglutathione lyase / glyoxalase I family protein (TCM_028262) mRNA, complete cds	--	--	Cuticle protein 7 isoform family	--	structural constituent of cuticle	--	--
YYD vs. YYC	c89867_g2	445.239	1197.4	-1.4272	0.0013326	Transcription factor, putative [Theobroma cacao]>gi|508773764|gb|EOY21020.1| Transcription factor, putative [Theobroma cacao]	Theobroma cacao Transcription factor, putative (TCM_012333) mRNA, complete cds	--	Zinc finger protein CONSTANS-LIKE 16 OS=Arabidopsis thaliana GN=COL16 PE=2 SV=2	B-box zinc finger//CCT motif	--	protein binding//zinc ion binding	intracellular	--
YYD vs. YYC	c85732_g1	566.937	1201.1	-1.0831	0.031136	Alternative NAD(P)H dehydrogenase 1 [Theobroma cacao]>gi|508786441|gb|EOY33697.1| Alternative NAD(P)H dehydrogenase 1 [Theobroma cacao]	Theobroma cacao Alternative NAD(P)H dehydrogenase 1 (TCM_041600) mRNA, complete cds	NADH:ubiquinone reductase (non-electrogenic)	Internal alternative NAD(P)H-ubiquinone oxidoreductase A2, mitochondrial OS=Arabidopsis thaliana GN=NDA2 PE=2 SV=1	Pyridine nucleotide-disulphide oxidoreductase//Pyridine nucleotide-disulphide oxidoreductase	oxidation-reduction process	oxidoreductase activity	--	NADH-dehydrogenase (ubiquinone)
YYD vs. YYC	c84786_g1	590.768	1218.92	-1.0449	0.044146	Uncharacterized protein TCM_002972 [Theobroma cacao]>gi|508702059|gb|EOX93955.1| Uncharacterized protein TCM_002972 [Theobroma cacao]	Theobroma cacao Uncharacterized protein (TCM_002972) mRNA, complete cds	--	--	Stirrup	--	hydrolase activity, acting on ester bonds	--	--
YYD vs. YYC	c82269_g1	457.585	1230.95	-1.4277	0.0010727	Phytochrome interacting factor 3-like 6, putative isoform 4 [Theobroma cacao]>gi|508701172|gb|EOX93068.1| Phytochrome interacting factor 3-like 6, putative isoform 4 [Theobroma cacao]	Theobroma cacao Phytochrome interacting factor 3-like 6, putative isoform 4 (TCM_001913) mRNA, complete cds	phytochrome-interacting factor 4	Transcription factor PIF3 OS=Arabidopsis thaliana GN=PIF3 PE=1 SV=1	Helix-loop-helix DNA-binding domain	--	protein dimerization activity	--	--
YYD vs. YYC	c85446_g1	409.869	1233.08	-1.589	0.026257	Uncharacterized protein TCM_016081 [Theobroma cacao]>gi|508777230|gb|EOY24486.1| Uncharacterized protein TCM_016081 [Theobroma cacao]	Theobroma cacao Uncharacterized protein (TCM_016081) mRNA, complete cds	--	--	--	--	--	--	--
YYD vs. YYC	c84955_g1	585.802	1236.06	-1.0773	0.032451	Basic helix-loop-helix DNA-binding superfamily protein, putative isoform 1 [Theobroma cacao]>gi|508717506|gb|EOY09403.1| Basic helix-loop-helix DNA-binding superfamily protein, putative isoform 1 [Theobroma cacao]	Theobroma cacao Basic helix-loop-helix DNA-binding superfamily protein, putative isoform 3 (TCM_024828) mRNA, complete cds	--	Transcription factor bHLH60 OS=Arabidopsis thaliana GN=BHLH60 PE=2 SV=1	Presenilin	--	aspartic-type endopeptidase activity	integral to membrane	--
YYD vs. YYC	c82535_g1	2725.1	1256.18	1.1173	0.0098941	Class I glutamine amidotransferase-like superfamily protein [Theobroma cacao]>gi|508706746|gb|EOX98642.1| Class I glutamine amidotransferase-like superfamily protein [Theobroma cacao]	Theobroma cacao Class I glutamine amidotransferase-like superfamily protein (TCM_007353) mRNA, complete cds	--	--	Runt domain	regulation of transcription, DNA-dependent	DNA binding//sequence-specific DNA binding transcription factor activity	transcription factor complex	--
YYD vs. YYC	c90125_g1	553.118	1272.58	-1.2021	0.011227	Plant protein 1589 of Uncharacterized protein function [Theobroma cacao]>gi|508710559|gb|EOY02456.1| Plant protein 1589 of Uncharacterized protein function [Theobroma cacao]	Theobroma cacao Plant protein 1589 of Uncharacterized protein function (TCM_047030) mRNA, complete cds	--	--	--	--	--	--	--
YYD vs. YYC	c91316_g1	2868.46	1341.57	1.0964	0.014186	ATP binding cassette subfamily B4 isoform 1 [Theobroma cacao]>gi|508703542|gb|EOX95438.1| ATP binding cassette subfamily B4 isoform 1 [Theobroma cacao]	Theobroma cacao ATP binding cassette subfamily B4 isoform 1 (TCM_004938) mRNA, complete cds	ATP-binding cassette, subfamily B (MDR/TAP), member 1	ABC transporter B family member 21 OS=Arabidopsis thaliana GN=ABCB21 PE=1 SV=2	DEAD/DEAH box helicase//Molybdopterin guanine dinucleotide synthesis protein B//ABC transporter transmembrane region//G-protein alpha subunit//50S ribosome-binding GTPase//Sigma-54 interaction domain//AAA domain (dynein-related subfamily)//Adenylylsulphate kinase//AAA domain//Zeta toxin//Protein of unknown function, DUF258//ABC transporter	signal transduction//regulation of transcription, DNA-dependent//Mo-molybdopterin cofactor biosynthetic process//transmembrane transport//G-protein coupled receptor signaling pathway//purine nucleobase metabolic process//sulfate assimilation//transport	GTPase activity//ATPase activity, coupled to transmembrane movement of substances//signal transducer activity//ATP binding//guanyl nucleotide binding//G-protein beta/gamma-subunit complex binding//adenylylsulfate kinase activity//GTP binding//nucleic acid binding//kinase activity//transcription factor binding//ATPase activity	integral to membrane//transcription factor complex	Multidrug/pheromone exporter, ABC superfamily
YYD vs. YYC	c90362_g2	11275.4	1346.79	3.0656	0.022781	Ferric reduction oxidase 4 isoform 1 [Theobroma cacao]>gi|508776034|gb|EOY23290.1| Ferric reduction oxidase 4 isoform 1 [Theobroma cacao]	Theobroma cacao Ferric reduction oxidase 4 isoform 3 (TCM_015233) mRNA, complete cds	--	Ferric reduction oxidase 4 OS=Arabidopsis thaliana GN=FRO4 PE=2 SV=1	FAD-binding domain//Ferric reductase NAD binding domain//Oxidoreductase NAD-binding domain	oxidation-reduction process	oxidoreductase activity	--	Ferric reductase, NADH/NADPH oxidase and related proteins
YYD vs. YYC	c78881_g1	598.55	1355.3	-1.1791	0.011723	NDH-dependent cyclic electron flow 1 [Theobroma cacao]>gi|508719316|gb|EOY11213.1| NDH-dependent cyclic electron flow 1 [Theobroma cacao]	Theobroma cacao NDH-dependent cyclic electron flow 1 (TCM_026459) mRNA, complete cds	--	--	--	--	--	--	--
YYD vs. YYC	c89039_g2	5493.32	1363.26	2.0106	8.51e-06	D-mannose binding lectin protein with Apple-like carbohydrate-binding domain, putative [Theobroma cacao]>gi|508721361|gb|EOY13258.1| D-mannose binding lectin protein with Apple-like carbohydrate-binding domain, putative [Theobroma cacao]	Theobroma cacao D-mannose binding lectin protein with Apple-like carbohydrate-binding domain, putative (TCM_031775) mRNA, complete cds	--	Epidermis-specific secreted glycoprotein EP1 OS=Daucus carota GN=EP1 PE=1 SV=1	Fascin domain//S-locus glycoprotein family	recognition of pollen	protein binding, bridging//actin filament binding	--	--
YYD vs. YYC	c88756_g1	493.657	1370.39	-1.473	0.00044024	Domain of Uncharacterized protein function isoform 4 [Theobroma cacao]>gi|508787247|gb|EOY34503.1| Domain of Uncharacterized protein function isoform 4 [Theobroma cacao]	Theobroma cacao Domain of Uncharacterized protein function isoform 3 (TCM_042162) mRNA, complete cds	--	Patatin-like protein 3 OS=Arabidopsis thaliana GN=PLP3 PE=2 SV=2	Patatin-like phospholipase	lipid metabolic process	--	--	--
YYD vs. YYC	c85635_g3	268.769	1384.56	-2.365	0.0012306	Cytochrome P450 [Theobroma cacao]>gi|508701942|gb|EOX93838.1| Cytochrome P450 [Theobroma cacao]	Theobroma cacao Cytochrome P450 (TCM_002784) mRNA, complete cds	cytochrome P450, family 82, subfamily G, polypeptide 1	Cytochrome P450 82G1 OS=Arabidopsis thaliana GN=CYP82G1 PE=1 SV=1	Cytochrome P450	oxidation-reduction process	oxidoreductase activity, acting on paired donors, with incorporation or reduction of molecular oxygen//heme binding//iron ion binding	--	Cytochrome P450 CYP2 subfamily
YYD vs. YYC	c79243_g1	234.173	1396.74	-2.5764	9.86e-11	GDSL Lipase/Acylhydrolase superfamily protein [Theobroma cacao]>gi|508701228|gb|EOX93124.1| GDSL Lipase/Acylhydrolase superfamily protein [Theobroma cacao]	Theobroma cacao GDSL Lipase/Acylhydrolase superfamily protein (TCM_001978) mRNA, complete cds	--	GDSL esterase/lipase At2g42990 OS=Arabidopsis thaliana GN=At2g42990 PE=2 SV=1	Drosophila accessory gland-specific peptide 26Ab (Acp26Ab)//GDSL-like Lipase/Acylhydrolase	mating behavior	hydrolase activity, acting on ester bonds	extracellular region	--
YYD vs. YYC	c83745_g1	666.974	1399.95	-1.0697	0.026796	Elongation factor Ts isoform 1 [Theobroma cacao]>gi|508783464|gb|EOY30720.1| Elongation factor Ts isoform 1 [Theobroma cacao]	Theobroma cacao Elongation factor Ts isoform 2 (TCM_037834) mRNA, complete cds	elongation factor Ts	30S ribosomal protein S1 homolog OS=Bacillus subtilis (strain 168) GN=ypfD PE=1 SV=1	S1 RNA binding domain//Global regulator protein family//MukE-like family//LST-1 protein	chromosome segregation//immune response//regulation of carbohydrate metabolic process//mRNA catabolic process//chromosome condensation//cell morphogenesis	RNA binding//nucleic acid binding	cytoplasm//membrane	DEAH-box RNA helicase
YYD vs. YYC	c89680_g1	3717.78	1438.23	1.3701	0.026414	Myb domain protein 48 isoform 1 [Theobroma cacao]>gi|508786886|gb|EOY34142.1| Myb domain protein 48 isoform 1 [Theobroma cacao]	Arabidopsis thaliana transcription factor MYB59 mRNA, complete cds	myb proto-oncogene protein, plant	Transcription factor MYB48 OS=Arabidopsis thaliana GN=MYB48 PE=2 SV=1	--	--	--	--	Transcription factor, Myb superfamily
YYD vs. YYC	c84030_g1	409.93	1476.19	-1.8484	0.00021347	NAD(P)-binding Rossmann-fold superfamily protein, putative [Theobroma cacao]>gi|508718245|gb|EOY10142.1| NAD(P)-binding Rossmann-fold superfamily protein, putative [Theobroma cacao]	Theobroma cacao NAD(P)-binding Rossmann-fold superfamily protein, putative (TCM_025517) mRNA, complete cds	--	Tetraketide alpha-pyrone reductase 1 OS=Arabidopsis thaliana GN=TKPR1 PE=2 SV=1	3-beta hydroxysteroid dehydrogenase/isomerase family//NAD dependent epimerase/dehydratase family//short chain dehydrogenase//Transposase	transposition, DNA-mediated//C21-steroid hormone metabolic process//androgen metabolic process//steroid biosynthetic process//metabolic process//estrogen metabolic process//oxidation-reduction process	transposase activity//coenzyme binding//3-beta-hydroxy-delta5-steroid dehydrogenase activity//catalytic activity//oxidoreductase activity//DNA binding//oxidoreductase activity, acting on the CH-OH group of donors, NAD or NADP as acceptor	--	Flavonol reductase/cinnamoyl-CoA reductase
YYD vs. YYC	c90608_g2	409.04	1513.49	-1.8876	3.66e-06	Multidrug/pheromone exporter, MDR family, ABC transporter family isoform 1 [Theobroma cacao]>gi|508777886|gb|EOY25142.1| Multidrug/pheromone exporter, MDR family, ABC transporter family isoform 1 [Theobroma cacao]	Theobroma cacao Multidrug/pheromone exporter, MDR family, ABC transporter family isoform 1 (TCM_016555) mRNA, complete cds	ATP-binding cassette, subfamily B (MDR/TAP), member 1	ABC transporter B family member 2 OS=Arabidopsis thaliana GN=ABCB2 PE=1 SV=3	Molybdopterin guanine dinucleotide synthesis protein B//G-protein alpha subunit//ABC transporter transmembrane region//RFX DNA-binding domain//Gtr1/RagA G protein conserved region//Adenylylsulphate kinase//AAA domain (dynein-related subfamily)//AAA domain//Zeta toxin//Protein of unknown function, DUF258//ABC transporter	signal transduction//Mo-molybdopterin cofactor biosynthetic process//regulation of transcription, DNA-dependent//G-protein coupled receptor signaling pathway//transmembrane transport//purine nucleobase metabolic process//sulfate assimilation//transport	ATPase activity, coupled to transmembrane movement of substances//signal transducer activity//ATP binding//GTPase activity//adenylylsulfate kinase activity//G-protein beta/gamma-subunit complex binding//guanyl nucleotide binding//GTP binding//DNA binding//kinase activity//ATPase activity	integral to membrane	Multidrug/pheromone exporter, ABC superfamily
YYD vs. YYC	c24955_g1	619.056	1530.97	-1.3063	0.0036683	PREDICTED: probable 2-oxoglutarate-dependent dioxygenase AOP1.2-like [Citrus sinensis]	Theobroma cacao 2-oxoglutarate (2OG) and Fe(II)-dependent oxygenase superfamily protein, putative (TCM_028550) mRNA, complete cds	--	Probable 2-oxoglutarate-dependent dioxygenase AOP1.2 OS=Arabidopsis thaliana GN=AOP1.2 PE=2 SV=1	2OG-Fe(II) oxygenase superfamily	oxidation-reduction process	oxidoreductase activity	--	--
YYD vs. YYC	c90368_g1	640.757	1533.15	-1.2586	0.0044281	Glutamate receptor 3.6 [Theobroma cacao]>gi|508698734|gb|EOX90630.1| Glutamate receptor 3.6 [Theobroma cacao]	Theobroma cacao Glutamate receptor 3.6 (TCM_000045) mRNA, complete cds	glutamate receptor, ionotropic, plant	Glutamate receptor 3.6 OS=Arabidopsis thaliana GN=GLR3.6 PE=2 SV=1	Ligand-gated ion channel	signal transduction//synaptic transmission//ion transport	ionotropic glutamate receptor activity	membrane	Glutamate-gated kainate-type ion channel receptor subunit GluR5 and related subunits
YYD vs. YYC	c79421_g1	566.914	1545.39	-1.4468	0.000472	PREDICTED: protein TIC 62, chloroplastic-like [Fragaria vesca subsp. vesca]	Theobroma cacao NAD(P)-binding Rossmann-fold superfamily protein isoform 1 (TCM_007275) mRNA, complete cds	--	Protein TIC 62, chloroplastic OS=Arabidopsis thaliana GN=TIC62 PE=1 SV=1	NAD dependent epimerase/dehydratase family//short chain dehydrogenase//Transglutaminase family//3-beta hydroxysteroid dehydrogenase/isomerase family	C21-steroid hormone metabolic process//androgen metabolic process//steroid biosynthetic process//oxidation-reduction process//metabolic process//peptide cross-linking//estrogen metabolic process	catalytic activity//oxidoreductase activity//coenzyme binding//3-beta-hydroxy-delta5-steroid dehydrogenase activity//oxidoreductase activity, acting on the CH-OH group of donors, NAD or NADP as acceptor	--	--
YYD vs. YYC	c88577_g1	5431.32	1562.25	1.7977	0.014596	Peroxidase N precursor, putative [Ricinus communis]>gi|223525054|gb|EEF27831.1| Peroxidase N precursor, putative [Ricinus communis]	Theobroma cacao Peroxidase superfamily protein (TCM_040331) mRNA, complete cds	peroxidase	Peroxidase N OS=Armoracia rusticana GN=HRPN PE=2 SV=1	Aminopeptidase P, N-terminal domain//Peroxidase	oxidation-reduction process//peroxidase reaction//response to oxidative stress	metal ion binding//heme binding//aminopeptidase activity//peroxidase activity//manganese ion binding	--	--
YYD vs. YYC	c67874_g1	6229.1	1565	1.9929	2.72e-06	proline-rich protein [Gossypium hirsutum]	Gossypium barbadense proline-rich protein mRNA, complete cds	--	--	ZIP Zinc transporter//TATA box-binding protein-associated factor 1D	metal ion transport//transmembrane transport//regulation of transcription, DNA-dependent	metal ion transmembrane transporter activity	RNA polymerase transcription factor SL1 complex//membrane//nucleus	--
YYD vs. YYC	c85006_g6	245.659	1565.26	-2.6717	0.00019751	PREDICTED: mitogen-activated protein kinase kinase kinase 3-like [Fragaria vesca subsp. vesca]	PREDICTED: Glycine max mitogen-activated protein kinase kinase kinase YODA-like (LOC100780004), transcript variant X1, mRNA	--	Mitogen-activated protein kinase kinase kinase YODA OS=Arabidopsis thaliana GN=YDA PE=1 SV=1	Protein kinase domain//Lipopolysaccharide kinase (Kdo/WaaP) family//Protein tyrosine kinase	protein phosphorylation	ATP binding//phosphotransferase activity, alcohol group as acceptor//protein kinase activity	membrane	MEKK and related serine/threonine protein kinases
YYD vs. YYC	c90106_g2	558.28	1603.63	-1.5223	0.009233	Tetratricopeptide repeat-like superfamily protein isoform 1 [Theobroma cacao]>gi|508780790|gb|EOY28046.1| Tetratricopeptide repeat-like superfamily protein isoform 1 [Theobroma cacao]	Theobroma cacao Tetratricopeptide repeat-like superfamily protein isoform 2 (TCM_029726) mRNA, complete cds	--	Protein CHUP1, chloroplastic OS=Arabidopsis thaliana GN=CHUP1 PE=1 SV=1	Septum formation initiator//RNA polymerase II transcription mediator complex subunit 9//Troponin//Syntaxin 6, N-terminal//Herpesvirus UL6 like	Golgi vesicle transport//DNA packaging//regulation of transcription from RNA polymerase II promoter//cell cycle	RNA polymerase II transcription cofactor activity	membrane//mediator complex//troponin complex	--
YYD vs. YYC	c79121_g1	547.655	1629.63	-1.5732	0.015952	NDH dependent flow 6 isoform 1 [Theobroma cacao]>gi|508774641|gb|EOY21897.1| NDH dependent flow 6 isoform 1 [Theobroma cacao]	Theobroma cacao NDH dependent flow 6 isoform 2 (TCM_014059) mRNA, complete cds	--	--	P5-type ATPase cation transporter	cation transport	ATPase activity	integral to membrane	--
YYD vs. YYC	c88851_g3	707.88	1662.41	-1.2317	0.0055305	--	--	--	--	PIF1-like helicase	DNA repair//telomere maintenance	DNA helicase activity	replication fork	--
YYD vs. YYC	c87452_g1	364.618	1695.79	-2.2175	0.015952	Pyridoxal phosphate (PLP)-dependent transferases superfamily protein isoform 1 [Theobroma cacao]>gi|508724943|gb|EOY16840.1| Pyridoxal phosphate (PLP)-dependent transferases superfamily protein isoform 1 [Theobroma cacao]	Theobroma cacao Pyridoxal phosphate (PLP)-dependent transferases superfamily protein isoform 1 (TCM_035734) mRNA, complete cds	--	Tryptophan aminotransferase-related protein 3 OS=Arabidopsis thaliana GN=TAR3 PE=3 SV=1	Armadillo/beta-catenin-like repeat//KRAB box//Allinase//Aminotransferase class I and II//Alliinase EGF-like domain	biosynthetic process//regulation of transcription, DNA-dependent	pyridoxal phosphate binding//protein binding//carbon-sulfur lyase activity//nucleic acid binding	intracellular	--
YYD vs. YYC	c84709_g1	4546.28	1696.57	1.4221	7.32e-05	Copper amine oxidase family protein isoform 1 [Theobroma cacao]>gi|508773574|gb|EOY20830.1| Copper amine oxidase family protein isoform 1 [Theobroma cacao]	Theobroma cacao Copper amine oxidase family protein isoform 1 (TCM_012170) mRNA, complete cds	primary-amine oxidase	Primary amine oxidase OS=Arthrobacter sp. (strain P1) GN=maoI PE=1 SV=1	Copper amine oxidase, N2 domain//Copper amine oxidase, enzyme domain//Copper amine oxidase, N3 domain	amine metabolic process//oxidation-reduction process	primary amine oxidase activity//quinone binding//copper ion binding	--	Copper amine oxidase
YYD vs. YYC	c91349_g1	3644.36	1708.91	1.0926	0.0096314	Beta-galactosidase [Theobroma cacao]>gi|508783207|gb|EOY30463.1| Beta-galactosidase [Theobroma cacao]	Theobroma cacao Beta-galactosidase (TCM_037665) mRNA, complete cds	--	Beta-galactosidase OS=Malus domestica PE=1 SV=1	Transcription initiation factor IID, 31kD subunit//Guanylate-binding protein, N-terminal domain//Beta-galactosidase//ABC transporter//Protein of unknown function, DUF258//Molybdopterin guanine dinucleotide synthesis protein B//Glycosyl hydrolases family 2, sugar binding domain//Septin//50S ribosome-binding GTPase//Archaeal ATPase	DNA-dependent transcription, initiation//glycosphingolipid metabolic process//Mo-molybdopterin cofactor biosynthetic process//glycosaminoglycan catabolic process//galactose metabolic process//carbohydrate metabolic process//glycerolipid metabolic process	ATP binding//GTPase activity//hydrolase activity, hydrolyzing O-glycosyl compounds//beta-galactosidase activity//ATPase activity//GTP binding	beta-galactosidase complex	Beta-galactosidase
YYD vs. YYC	c81325_g1	7582.68	1709.28	2.1493	0.0023156	Aluminum induced protein with YGL and LRDR motifs [Theobroma cacao]>gi|508781036|gb|EOY28292.1| Aluminum induced protein with YGL and LRDR motifs [Theobroma cacao]	Theobroma cacao Aluminum induced protein with YGL and LRDR motifs (TCM_029904) mRNA, complete cds	--	Stem-specific protein TSJT1 OS=Nicotiana tabacum GN=TSJT1 PE=2 SV=1	Prokaryotic diacylglycerol kinase	phospholipid catabolic process//phospholipid biosynthetic process//glycerolipid metabolic process	diacylglycerol kinase activity	membrane	--
YYD vs. YYC	c75534_g1	279.784	1717.21	-2.6177	0.00013805	Pollen Ole e 1 allergen and extensin family protein, putative [Theobroma cacao]>gi|508786137|gb|EOY33393.1| Pollen Ole e 1 allergen and extensin family protein, putative [Theobroma cacao]	Theobroma cacao Pollen Ole e 1 allergen and extensin family protein, putative (TCM_041370) mRNA, complete cds	--	--	--	--	--	--	--
YYD vs. YYC	c86541_g1	579.022	1718.46	-1.5694	0.00011945	Seed imbibition 2 [Theobroma cacao]>gi|508781785|gb|EOY29041.1| Seed imbibition 2 [Theobroma cacao]	Theobroma cacao Seed imbibition 2 (TCM_030469) mRNA, complete cds	--	Probable galactinol--sucrose galactosyltransferase 2 OS=Arabidopsis thaliana GN=RFS2 PE=2 SV=2	WH2 motif	--	actin binding	--	--
YYD vs. YYC	c73910_g1	791.887	1759.77	-1.152	0.010374	--	--	--	--	--	--	--	--	--
YYD vs. YYC	c87880_g2	8412.23	1779.52	2.241	0.0039883	Peroxidase superfamily protein [Theobroma cacao]>gi|508706291|gb|EOX98187.1| Peroxidase superfamily protein [Theobroma cacao]	Theobroma cacao Peroxidase superfamily protein (TCM_007001) mRNA, complete cds	peroxidase	Peroxidase 10 OS=Arabidopsis thaliana GN=PER10 PE=1 SV=1	Peroxidase	oxidation-reduction process//peroxidase reaction//response to oxidative stress	peroxidase activity//heme binding	--	--
YYD vs. YYC	c80599_g1	558.471	1794.77	-1.6842	0.0028328	NDH-dependent cyclic electron flow 1 isoform 2 [Theobroma cacao]>gi|508778802|gb|EOY26058.1| NDH-dependent cyclic electron flow 1 isoform 2 [Theobroma cacao]	Theobroma cacao NDH-dependent cyclic electron flow 1 isoform 2 (TCM_027449) mRNA, complete cds	--	--	2C endopeptidase (C24) cysteine protease family	proteolysis	cysteine-type endopeptidase activity	--	--
YYD vs. YYC	c85881_g1	856.352	1807.54	-1.0778	0.01832	Serine carboxypeptidase-like 51 [Theobroma cacao]>gi|508786393|gb|EOY33649.1| Serine carboxypeptidase-like 51 [Theobroma cacao]	Theobroma cacao Serine carboxypeptidase-like 51 (TCM_041557) mRNA, complete cds	serine carboxypeptidase 1	Serine carboxypeptidase-like 51 OS=Arabidopsis thaliana GN=SCPL51 PE=2 SV=2	Serine carboxypeptidase//Sigma-70, region 4//ELK domain	DNA-dependent transcription, initiation//regulation of transcription, DNA-dependent//proteolysis	DNA binding//sigma factor activity//sequence-specific DNA binding transcription factor activity//serine-type carboxypeptidase activity	transcription factor complex	Serine carboxypeptidases
YYD vs. YYC	c90177_g2	5668.23	1838.23	1.6246	0.0036631	--	--	--	--	--	--	--	--	--
YYD vs. YYC	c79345_g1	257.891	1880.07	-2.8659	5.36e-12	GDSL-like Lipase/Acylhydrolase superfamily protein [Theobroma cacao]>gi|508780614|gb|EOY27870.1| GDSL-like Lipase/Acylhydrolase superfamily protein [Theobroma cacao]	PREDICTED: Malus x domestica GDSL esterase/lipase At5g45670-like (LOC103429669), mRNA	--	GDSL esterase/lipase At1g29670 OS=Arabidopsis thaliana GN=At1g29670 PE=2 SV=1	Photosystem II 4 kDa reaction centre component//GDSL-like Lipase/Acylhydrolase	photosynthesis	hydrolase activity, acting on ester bonds	photosystem II reaction center//photosystem II	--
YYD vs. YYC	c85738_g3	904.714	2027.51	-1.1642	0.0079783	Glycosyl hydrolase of Uncharacterized protein function (DUF1680), putative isoform 1 [Theobroma cacao]>gi|508785320|gb|EOY32576.1| Glycosyl hydrolase of Uncharacterized protein function (DUF1680), putative isoform 1 [Theobroma cacao]	Theobroma cacao Glycosyl hydrolase of Uncharacterized protein function (DUF1680), putative isoform 1 (TCM_040567) mRNA, complete cds	hypothetical protein	--	Alpha-L-arabinofuranosidase B (ABFB)	L-arabinose metabolic process//carbohydrate metabolic process//nucleotide metabolic process	alpha-N-arabinofuranosidase activity	--	--
YYD vs. YYC	c88458_g1	893.119	2043.49	-1.1941	0.0050189	Phototropic-responsive NPH3 family protein isoform 2 [Theobroma cacao]>gi|590571870|ref|XP_007011712.1| Phototropic-responsive NPH3 family protein isoform 2 [Theobroma cacao]>gi|590571873|ref|XP_007011713.1| Phototropic-responsive NPH3 family protein isoform 2 [Theobroma cacao]>gi|508782074|gb|EOY29330.1| Phototropic-responsive NPH3 family protein isoform 2 [Theobroma cacao]>gi|508782075|gb|EOY29…	Theobroma cacao Phototropic-responsive NPH3 family protein isoform 2 (TCM_036904) mRNA, complete cds	--	BTB/POZ domain-containing protein NPY1 OS=Arabidopsis thaliana GN=NPY1 PE=2 SV=1	Uncharacterized conserved protein (DUF2132)	--	DNA binding	--	--
YYD vs. YYC	c85982_g1	4841.19	2048.13	1.2411	0.03035	Aldehyde dehydrogenase 7B4 isoform 4 [Theobroma cacao]>gi|508780022|gb|EOY27278.1| Aldehyde dehydrogenase 7B4 isoform 4 [Theobroma cacao]	Theobroma cacao Aldehyde dehydrogenase 7B4 isoform 4 (TCM_029158) mRNA, complete cds	aldehyde dehydrogenase family 7 member A1	Aldehyde dehydrogenase family 7 member A1 OS=Brassica napus GN=BTG-26 PE=1 SV=3	Aldehyde dehydrogenase family//Pou domain - N-terminal to homeobox domain	metabolic process//oxidation-reduction process//regulation of transcription, DNA-dependent	sequence-specific DNA binding transcription factor activity//oxidoreductase activity	transcription factor complex	Aldehyde dehydrogenase
YYD vs. YYC	c89009_g1	889.481	2052.47	-1.2063	0.017641	Leucine-rich repeat protein kinase family protein isoform 1 [Theobroma cacao]>gi|508728305|gb|EOY20202.1| Leucine-rich repeat protein kinase family protein isoform 1 [Theobroma cacao]	Theobroma cacao Leucine-rich repeat protein kinase family protein isoform 1 (TCM_045579) mRNA, complete cds	--	Probable inactive receptor kinase At5g58300 OS=Arabidopsis thaliana GN=At5g58300 PE=2 SV=1	Protein kinase domain//Leucine Rich Repeat//Leucine rich repeat//Protein tyrosine kinase//Leucine Rich repeat	protein phosphorylation	ATP binding//protein binding//protein kinase activity	--	--
YYD vs. YYC	c83355_g1	994.913	2054.39	-1.0461	0.04517	hypothetical protein TCM_016888 [Theobroma cacao]>gi|508710507|gb|EOY02404.1| hypothetical protein TCM_016888 [Theobroma cacao]	Theobroma cacao hypothetical protein (TCM_016888) mRNA, complete cds	--	Phosphoglucan phosphatase LSF1, chloroplastic OS=Arabidopsis thaliana GN=LSF1 PE=1 SV=1	Cyclin-dependent kinase inhibitor 3 (CDKN3)//PDZ domain (Also known as DHR or GLGF)//Carbohydrate-binding module 48 (Isoamylase N-terminal domain)//Dual specificity phosphatase, catalytic domain//Initiator tRNA phosphoribosyl transferase	tyrosine metabolic process//carbohydrate metabolic process//charged-tRNA amino acid modification//protein dephosphorylation	hydrolase activity, hydrolyzing O-glycosyl compounds//protein binding//protein tyrosine/serine/threonine phosphatase activity//tRNA A64-2'-O-ribosylphosphate transferase activity//phosphoprotein phosphatase activity//protein tyrosine phosphatase activity	--	--
YYD vs. YYC	c75286_g1	621.126	2068.93	-1.7359	3.72e-05	Uncharacterized protein TCM_045525 [Theobroma cacao]>gi|508728231|gb|EOY20128.1| Uncharacterized protein TCM_045525 [Theobroma cacao]	--	--	Non-specific lipid-transfer protein 2 OS=Solanum chilense PE=3 SV=1	Receptor activity modifying family	intracellular protein transport//protein transport//regulation of G-protein coupled receptor protein signaling pathway	protein transporter activity	integral to membrane	--
YYD vs. YYC	c89585_g4	981.507	2074.89	-1.08	0.015337	PREDICTED: cyclic dof factor 3-like [Citrus sinensis]>gi|641836592|gb|KDO55555.1| hypothetical protein CISIN_1g011752mg [Citrus sinensis]	Theobroma cacao Uncharacterized protein (TCM_014041) mRNA, complete cds	--	Cyclic dof factor 3 OS=Arabidopsis thaliana GN=CDF3 PE=1 SV=2	Dof domain, zinc finger	regulation of transcription, DNA-dependent	DNA binding	--	--
YYD vs. YYC	c82376_g1	7885.14	2113.77	1.8993	7.57e-05	Peroxidase superfamily protein isoform 1 [Theobroma cacao]>gi|508709534|gb|EOY01431.1| Peroxidase superfamily protein isoform 1 [Theobroma cacao]	Theobroma cacao Peroxidase superfamily protein isoform 1 (TCM_011321) mRNA, complete cds	peroxidase	Peroxidase 3 OS=Arabidopsis thaliana GN=PER3 PE=2 SV=1	Peroxidase	oxidation-reduction process//peroxidase reaction//response to oxidative stress	heme binding//peroxidase activity	--	--
YYD vs. YYC	c79750_g1	942.536	2169.65	-1.2028	0.0044281	hypothetical protein JCGZ_25079 [Jatropha curcas]	Theobroma cacao High cyclic electron flow 1 (TCM_021792) mRNA, complete cds	fructose-1,6-bisphosphatase I	Fructose-1,6-bisphosphatase, chloroplastic OS=Pisum sativum GN=FBP PE=1 SV=2	Fructose-1-6-bisphosphatase//Rad9	glycolysis//fructose metabolic process//DNA damage checkpoint//carbohydrate metabolic process//carbon utilization//gluconeogenesis//mannose metabolic process//pentose-phosphate shunt	phosphoric ester hydrolase activity//fructose 1,6-bisphosphate 1-phosphatase activity	checkpoint clamp complex	Fructose-1,6-bisphosphatase
YYD vs. YYC	c78795_g1	893.916	2180.24	-1.2863	0.0017557	hypothetical protein L484_025888 [Morus notabilis]	Theobroma cacao Heavy metal transport/detoxification superfamily protein (TCM_010826) mRNA, complete cds	--	Heavy metal-associated isoprenylated plant protein 26 OS=Arabidopsis thaliana GN=HIPP26 PE=1 SV=1	LIM domain//Heavy-metal-associated domain	metal ion transport	zinc ion binding//metal ion binding	--	--
YYD vs. YYC	c87475_g1	9351.88	2229.65	2.0684	0.0059442	MLP-like protein 28 [Theobroma cacao]>gi|508709118|gb|EOY01015.1| MLP-like protein 28 [Theobroma cacao]	--	--	MLP-like protein 31 OS=Arabidopsis thaliana GN=MLP31 PE=2 SV=2	Pathogenesis-related protein Bet v I family	defense response//response to biotic stimulus	--	--	--
YYD vs. YYC	c80348_g1	4517.87	2287.04	0.98216	0.02421	WCOR413-like protein [Citrus japonica]	Theobroma cacao Cold acclimation protein WCOR413-like protein beta form (TCM_006298) mRNA, complete cds	--	Cold-regulated 413 plasma membrane protein 2 OS=Arabidopsis thaliana GN=COR413PM2 PE=2 SV=1	--	--	--	--	--
YYD vs. YYC	c77037_g1	1097.31	2288.46	-1.0604	0.031362	Thylakoid lumen 18.3 kDa protein [Theobroma cacao]>gi|508719533|gb|EOY11430.1| Thylakoid lumen 18.3 kDa protein [Theobroma cacao]	Theobroma cacao Thylakoid lumen 18.3 kDa protein (TCM_026607) mRNA, complete cds	--	UPF0603 protein At1g54780, chloroplastic OS=Arabidopsis thaliana GN=At1g54780 PE=1 SV=1	--	--	--	--	--
YYD vs. YYC	c82320_g1	423.292	2300.57	-2.4423	0.0001168	Fatty acid hydroxylase superfamily [Theobroma cacao]>gi|508784327|gb|EOY31583.1| Fatty acid hydroxylase superfamily [Theobroma cacao]	Theobroma cacao Fatty acid hydroxylase superfamily (TCM_038525) mRNA, complete cds	--	Protein ECERIFERUM 3 OS=Arabidopsis thaliana GN=CER3 PE=1 SV=1	short chain dehydrogenase//Fatty acid hydroxylase superfamily	oxidation-reduction process//fatty acid biosynthetic process//metabolic process	oxidoreductase activity//iron ion binding	--	--
YYD vs. YYC	c88811_g2	979.112	2358.01	-1.268	0.0020967	Phototropin 1 isoform 1 [Theobroma cacao]>gi|590590035|ref|XP_007016619.1| Phototropin 1 isoform 1 [Theobroma cacao]>gi|508786978|gb|EOY34234.1| Phototropin 1 isoform 1 [Theobroma cacao]>gi|508786982|gb|EOY34238.1| Phototropin 1 isoform 1 [Theobroma cacao]	Theobroma cacao Phototropin 1 isoform 1 (TCM_041978) mRNA, complete cds	--	Phototropin-1 OS=Arabidopsis thaliana GN=PHOT1 PE=1 SV=1	PAS fold//Protein tyrosine kinase//Protein kinase domain//PAS fold	protein phosphorylation//regulation of transcription, DNA-dependent	protein kinase activity//protein binding//ATP binding	--	Putative serine/threonine protein kinase
YYD vs. YYC	c89399_g1	970.52	2383.42	-1.2962	0.018532	RNA binding,RNA binding isoform 1 [Theobroma cacao]>gi|508717717|gb|EOY09614.1| RNA binding,RNA binding isoform 1 [Theobroma cacao]	Theobroma cacao RNA binding,RNA binding isoform 1 (TCM_025027) mRNA, complete cds	rRNA biogenesis protein RRP5	Protein RRP5 homolog OS=Mus musculus GN=Pdcd11 PE=2 SV=2	Suppressor of forked protein (Suf)//Tetratricopeptide repeat//S1 RNA binding domain	mRNA processing	protein binding//nucleic acid binding	nucleus	rRNA processing protein Rrp5
YYD vs. YYC	c70318_g1	6664.77	2488.26	1.4214	0.0083601	Uncharacterized protein TCM_001203 [Theobroma cacao]>gi|508700327|gb|EOX92223.1| Uncharacterized protein TCM_001203 [Theobroma cacao]	--	--	--	FxsA cytoplasmic membrane protein	--	--	membrane	--
YYD vs. YYC	c79263_g1	251.943	2501.06	-3.3114	0.0004501	NAD(P)-binding Rossmann-fold superfamily protein isoform 1 [Theobroma cacao]>gi|508715688|gb|EOY07585.1| NAD(P)-binding Rossmann-fold superfamily protein isoform 1 [Theobroma cacao]	Theobroma cacao Putativepod-specific dehydrogenase SAC25 isoform 2 (TCM_021980) mRNA, partial cds	--	Short-chain dehydrogenase TIC 32, chloroplastic OS=Arabidopsis thaliana GN=TIC32 PE=2 SV=1	short chain dehydrogenase//NAD dependent epimerase/dehydratase family	metabolic process	coenzyme binding//catalytic activity//oxidoreductase activity	--	Dehydrogenases with different specificities (related to short-chain alcohol dehydrogenases)
YYD vs. YYC	c74913_g1	10758.9	2527.19	2.0899	8.14e-11	Bifunctional inhibitor/lipid-transfer protein/seed storage 2S albumin superfamily protein [Theobroma cacao]>gi|508726067|gb|EOY17964.1| Bifunctional inhibitor/lipid-transfer protein/seed storage 2S albumin superfamily protein [Theobroma cacao]	Theobroma cacao Bifunctional inhibitor/lipid-transfer protein/seed storage 2S albumin superfamily protein (TCM_042649) mRNA, complete cds	--	--	Dihydrodipicolinate reductase, N-terminus	lysine biosynthetic process via diaminopimelate//lysine biosynthetic process//oxidation-reduction process	4-hydroxy-tetrahydrodipicolinate reductase	--	--
YYD vs. YYC	c77895_g1	878.676	2540.24	-1.5316	0.00021379	HXXXD-type acyl-transferase family protein, putative [Theobroma cacao]>gi|508713265|gb|EOY05162.1| HXXXD-type acyl-transferase family protein, putative [Theobroma cacao]	Theobroma cacao HXXXD-type acyl-transferase family protein, putative (TCM_020239) mRNA, complete cds	--	Protein ECERIFERUM 26-like OS=Arabidopsis thaliana GN=CER26L PE=2 SV=1	Transferase family//CcmB protein	heme transport//cytochrome complex assembly	transferase activity, transferring acyl groups other than amino-acyl groups//heme transporter activity	membrane	--
YYD vs. YYC	c86286_g2	1089.47	2543.49	-1.2232	0.038117	ATP synthase delta-subunit gene [Theobroma cacao]>gi|508721828|gb|EOY13725.1| ATP synthase delta-subunit gene [Theobroma cacao]	Theobroma cacao ATP synthase delta-subunit gene (TCM_032365) mRNA, complete cds	F-type H+-transporting ATPase subunit delta	ATP synthase delta chain, chloroplastic OS=Nicotiana tabacum GN=ATPD PE=2 SV=1	Bacterial epsilon antitoxin//ATP synthase delta (OSCP) subunit	ATP synthesis coupled proton transport//response to toxic substance//negative regulation of cell killing//immune response	proton-transporting ATP synthase activity, rotational mechanism//toxic substance binding	immunoglobulin complex//proton-transporting ATP synthase complex	Mitochondrial F1F0-ATP synthase, subunit OSCP/ATP5
YYD vs. YYC	c89454_g1	7447.76	2553.96	1.5441	0.004797	Selenium-binding protein 2 isoform 1 [Theobroma cacao]>gi|508713231|gb|EOY05128.1| Selenium-binding protein 2 isoform 1 [Theobroma cacao]	Theobroma cacao Selenium-binding protein 2 isoform 1 (TCM_020211) mRNA, complete cds	selenium-binding protein 1	Selenium-binding protein 1 OS=Arabidopsis thaliana GN=SBP1 PE=1 SV=1	56kDa selenium binding protein (SBP56)	--	selenium binding	--	Selenium-binding protein
YYD vs. YYC	c83146_g1	1034.15	2563.23	-1.3095	0.0055365	Glycerate dehydrogenase isoform 1 [Theobroma cacao]>gi|508705745|gb|EOX97641.1| Glycerate dehydrogenase isoform 1 [Theobroma cacao]	Theobroma cacao Glycerate dehydrogenase isoform 3 (TCM_006612) mRNA, partial cds	hydroxypyruvate reductase 1	Glycerate dehydrogenase OS=Cucumis sativus GN=HPR-A PE=2 SV=1	D-isomer specific 2-hydroxyacid dehydrogenase, NAD binding domain//Fibrillarin	rRNA processing//oxidation-reduction process//tRNA processing	methyltransferase activity//NAD binding//RNA binding	--	Glyoxylate/hydroxypyruvate reductase (D-isomer-specific 2-hydroxy acid dehydrogenase superfamily)
YYD vs. YYC	c84515_g1	1258.16	2602.84	-1.0488	0.015952	Malectin/receptor-like protein kinase family protein, putative [Theobroma cacao]>gi|508711837|gb|EOY03734.1| Malectin/receptor-like protein kinase family protein, putative [Theobroma cacao]	Theobroma cacao Malectin/receptor-like protein kinase family protein, putative (TCM_018874) mRNA, complete cds	--	Receptor-like protein kinase FERONIA OS=Arabidopsis thaliana GN=FER PE=1 SV=1	Ferric reductase NAD binding domain//Protein kinase domain//Podoplanin//PsbJ//Protein tyrosine kinase	protein phosphorylation//oxidation-reduction process//photosynthesis	protein kinase activity//oxidoreductase activity//ATP binding	photosystem II reaction center//membrane//photosystem II//integral to membrane	--
YYD vs. YYC	c89657_g1	992.347	2628.13	-1.4051	0.00026451	Inositol monophosphatase family protein isoform 3, partial [Theobroma cacao]>gi|508724780|gb|EOY16677.1| Inositol monophosphatase family protein isoform 3, partial [Theobroma cacao]	Theobroma cacao Inositol monophosphatase family protein isoform 3 (TCM_035507) mRNA, partial cds	fructose-1,6-bisphosphatase I	Fructose-1,6-bisphosphatase, cytosolic OS=Solanum tuberosum PE=2 SV=1	Fructose-1-6-bisphosphatase//Herpesvirus latent membrane protein 1 (LMP1)//Phosphomannose isomerase type I	glycolysis//fructose metabolic process//transformation of host cell by virus//carbon utilization//carbohydrate metabolic process//gluconeogenesis//pentose-phosphate shunt//mannose metabolic process	phosphoric ester hydrolase activity//zinc ion binding//mannose-6-phosphate isomerase activity//fructose 1,6-bisphosphate 1-phosphatase activity	integral to membrane	Fructose-1,6-bisphosphatase
YYD vs. YYC	c81952_g1	1364.88	2652.36	-0.95849	0.045323	NAD(P)H dehydrogenase 18 [Theobroma cacao]>gi|508713969|gb|EOY05866.1| NAD(P)H dehydrogenase 18 [Theobroma cacao]	Theobroma cacao NAD(P)H dehydrogenase 18 (TCM_020763) mRNA, complete cds	--	--	--	--	--	--	--
YYD vs. YYC	c86365_g1	6659.26	2676	1.3153	0.00028554	hypothetical protein CISIN_1g043385mg [Citrus sinensis]	Theobroma cacao NAD(P)-binding Rossmann-fold superfamily protein isoform 1 (TCM_021140) mRNA, complete cds	--	Divinyl chlorophyllide a 8-vinyl-reductase, chloroplastic OS=Cucumis sativus GN=DVR PE=1 SV=1	Bacterial purine repressor, N-terminal	regulation of transcription, DNA-dependent	DNA binding	--	--
YYD vs. YYC	c85693_g1	665.047	2890.98	-2.12	0.00048699	Interactor of constitutive active rops 1 isoform 1 [Theobroma cacao]>gi|508721792|gb|EOY13689.1| Interactor of constitutive active rops 1 isoform 1 [Theobroma cacao]	Theobroma cacao Interactor of constitutive active rops 1 isoform 1 (TCM_032329) mRNA, complete cds	--	Interactor of constitutive active ROPs 4 OS=Arabidopsis thaliana GN=ICR4 PE=1 SV=2	Protein of unknown function (DUF3166)//Herpesvirus UL6 like//Ezrin/radixin/moesin family//Herpes virus tegument protein U30//UV radiation resistance protein and autophagy-related subunit 14//Protein of unknown function (DUF972)//Leucine-rich repeats of kinetochore protein Cenp-F/LEK1//Laminin Domain I	virion assembly//positive regulation of autophagy//regulation of embryonic development//regulation of cell migration//regulation of cell adhesion//signal transduction//regulation of autophagy//DNA replication//DNA packaging	dynein binding//cytoskeletal protein binding//protein homodimerization activity//transcription factor binding//receptor binding	extracellular space//dynein complex//cytoplasm//extrinsic to membrane//transcription factor complex	--
YYD vs. YYC	c85245_g1	931.508	2897.97	-1.6374	1.08e-05	ABC-2 type transporter family protein isoform 1 [Theobroma cacao]>gi|508785474|gb|EOY32730.1| ABC-2 type transporter family protein isoform 1 [Theobroma cacao]	Theobroma cacao ABC-2 type transporter family protein isoform 1 (TCM_040754) mRNA, complete cds	--	ABC transporter G family member 15 OS=Arabidopsis thaliana GN=ABCG15 PE=2 SV=2	Phosphoribulokinase / Uridine kinase family//ABC-2 type transporter//Type II/IV secretion system protein//Archaeal ATPase//50S ribosome-binding GTPase//RNA helicase//ATPase family associated with various cellular activities (AAA)//AAA domain//NTPase//FtsK/SpoIIIE family//Small Multidrug Resistance protein//NB-ARC domain//Molybdopterin guanine dinucleotide synthesis protein B//ABC transporter//Ade…	viral transcription//Mo-molybdopterin cofactor biosynthetic process//transport//metabolic process	GTP binding//GTPase activity//ATP binding//nucleotide binding//ATPase activity//DNA binding//RNA binding//ADP binding//RNA helicase activity//kinase activity	integral to membrane//membrane	Transporter, ABC superfamily (Breast cancer resistance protein)
YYD vs. YYC	c85383_g1	1451.68	2933.2	-1.0148	0.025881	IQ-domain 9, putative isoform 1 [Theobroma cacao]>gi|590623925|ref|XP_007025459.1| IQ-domain 9, putative isoform 1 [Theobroma cacao]>gi|590623928|ref|XP_007025460.1| IQ-domain 9, putative isoform 1 [Theobroma cacao]>gi|590623932|ref|XP_007025461.1| IQ-domain 9, putative isoform 1 [Theobroma cacao]>gi|590623935|ref|XP_007025462.1| IQ-domain 9, putative isoform 1 [Theobroma cacao]>gi|508780824|gb|E…	Theobroma cacao IQ-domain 9, putative isoform 1 (TCM_029758) mRNA, complete cds	--	Protein IQ-DOMAIN 1 OS=Arabidopsis thaliana GN=IQD1 PE=1 SV=1	--	--	--	--	--
YYD vs. YYC	c90003_g1	1085.53	2975.33	-1.4547	0.00059736	White-brown complex protein 11 [Theobroma cacao]>gi|508774327|gb|EOY21583.1| White-brown complex protein 11 [Theobroma cacao]	Theobroma cacao White-brown complex protein 11 (TCM_013440) mRNA, complete cds	--	ABC transporter G family member 11 OS=Arabidopsis thaliana GN=ABCG11 PE=1 SV=1	ABC-2 type transporter//Replication Fork Protection Component Swi3//50S ribosome-binding GTPase//RNA helicase//Ellis van Creveld protein 2 like protein//ABC transporter//AAA domain//Protein of unknown function, DUF258//AAA domain (dynein-related subfamily)//NTPase	cell cycle//response to DNA damage stimulus//replication fork protection//smoothened signaling pathway	ATPase activity//GTP binding//RNA binding//RNA helicase activity//GTPase activity//ATP binding	nucleus//membrane	Transporter, ABC superfamily (Breast cancer resistance protein)
[truncated: 51 more rows]
