# Supplementary material for: Transcriptome Analysis of Two Species of Jute in Response to Polyethylene Glycol (PEG)- induced Drought Stress
Source: Sci Rep. 2017 Nov 29;7:16565. doi: 10.1038/s41598-017-16812-5 (PMC5707433; doi:10.1038/s41598-017-16812-5)
Supplement: Supplementary file 3 — Supplementary file S2 [file 41598_2017_16812_MOESM3_ESM.xlsx]

## Sheet: TFs families
Family	Number of family members
MYB	143
AP2-EREBP	100
Orphans	86
bHLH	80
NAC	70
C2H2	68
C3H	68
HB	64
ABI3VP1	63
WRKY	60
bZIP	54
CCAAT	52
SET	43
mTERF	42
GRAS	41
FAR1	39
SNF2	37
MADS	36
PHD	32
GNAT	32
AUX/IAA	31
TRAF	30
C2C2-Dof	30
LOB	29
G2-like	26
Trihelix	25
C2C2-GATA	24
HSF	20
HMG	20
Jumonji	17
ARF	17
TCP	16
SBP	16
OFP	16
SWI/SNF-BAF60b	15
CSD	13
Tify	12
FHA	12
zf-HD	11
ARID	10
PLATZ	9
RWP-RK	9
TUB	8
LIM	8
MBF1	7
BSD	7
SRS	7
IWS1	7
ARR-B	6
DDT	6
BES1	6
TAZ	6
GRF	6
E2F-DP	6
C2C2-YABBY	6
SWI/SNF-SWI3	5
TIG	5
GeBP	5
CPP	5
C2C2-CO-like	4
Alfin-like	4
BBR/BPC	4
VOZ	3
Coactivator p15	3
Zn-clus	3
LUG	3
Rcd1-like	2
EIL	2
PBF-2-like	2
Sigma70-like	2
DBP	2
S1Fa-like	1
MED6	1
RB	1
MED7	1
SOH1	1
CAMTA	1
SAP	1
LFY	1
Pseudo ARR-B	1
HRT	1

## Sheet: transcription factors 
TFs	TFs families
c91157_g1	FAR1
c91329_g2	SET
c86807_g1	NAC
c83512_g3	bHLH
c86033_g1	WRKY
c87529_g1	ARF
c78729_g1	MYB
c82598_g1	C2H2
c84628_g1	GRAS
c79132_g2	MYB
c82829_g1	SWI/SNF-BAF60b
c79669_g1	bZIP
c88444_g2	C2H2
c85184_g1	FAR1
c68921_g1	CSD
c87650_g1	GRAS
c90450_g3	NAC
c79803_g1	HMG
c82766_g1	GNAT
c73392_g1	MADS
c25626_g1	TAZ
c36327_g1	CSD
c84660_g1	Orphans
c90252_g1	DDT
c76615_g1	WRKY
c80966_g1	GRAS
c75066_g1	G2-like
c88577_g2	mTERF
c77102_g2	C2H2
c89682_g7	ABI3VP1
c90496_g2	ABI3VP1
c89746_g1	BES1
c87643_g1	TAZ
c88442_g1	MYB
c79972_g1	PHD
c127748_g1	GNAT
c77081_g2	MADS
c70682_g1	bHLH
c73593_g1	CSD
c88345_g1	RWP-RK
c87927_g1	C3H
c83853_g1	NAC
c78759_g1	GNAT
c90270_g1	mTERF
c89403_g1	TCP
c81474_g2	bHLH
c89952_g1	E2F-DP
c87139_g1	bZIP
c80241_g1	bHLH
c91393_g4	AUX/IAA
c76511_g1	NAC
c85133_g4	IWS1
c51413_g2	NAC
c90007_g1	SNF2
c87703_g3	C3H
c88596_g3	C2C2-GATA
c90915_g2	CCAAT
c90464_g2	LOB
c86190_g2	MADS
c88086_g1	MYB
c86868_g1	AUX/IAA
c82218_g1	NAC
c71119_g1	OFP
c85798_g1	C2C2-GATA
c84524_g4	C3H
c87362_g1	GRAS
c87986_g1	NAC
c118562_g1	Orphans
c88618_g1	ARF
c87706_g1	GRAS
c76511_g2	NAC
c84951_g1	HRT
c79282_g1	C2H2
c73654_g1	GNAT
c90267_g1	G2-like
c76759_g1	C2C2-Dof
c81594_g2	MYB
c63223_g1	NAC
c52237_g1	RWP-RK
c79821_g1	C2C2-GATA
c86497_g1	Jumonji
c73530_g1	mTERF
c66739_g2	ABI3VP1
c79289_g1	C2C2-Dof
c76173_g2	MADS
c75825_g1	NAC
c76829_g2	WRKY
c74986_g1	NAC
c84831_g2	TRAF
c88731_g2	bHLH
c85318_g1	FAR1
c78177_g1	HB
c90973_g1	MYB
c85728_g2	HB
c62340_g1	C3H
c73697_g1	NAC
c90586_g1	PHD
c84868_g1	Tify
c88456_g2	AP2-EREBP
c77214_g1	C2H2
c88267_g1	bHLH
c73762_g1	MYB
c88715_g1	Orphans
c82045_g1	WRKY
c88535_g1	AP2-EREBP
c88937_g1	SNF2
c83103_g3	zf-HD
c77842_g2	C2H2
c51978_g2	TRAF
c71233_g1	CCAAT
c79972_g1	SET
c80647_g1	CCAAT
c79868_g1	bHLH
c81471_g1	NAC
c89142_g1	SNF2
c91181_g2	CPP
c84881_g1	Trihelix
c91409_g2	TIG
c75300_g1	HMG
c70166_g1	LIM
c88665_g5	MYB
c79254_g1	Orphans
c81728_g3	AP2-EREBP
c75804_g1	C2C2-Dof
c75479_g2	WRKY
c126917_g1	bZIP
c82922_g1	Orphans
c89427_g2	C2C2-GATA
c73780_g1	C2H2
c83224_g1	bHLH
c80333_g1	Orphans
c71908_g1	MYB
c80837_g1	TCP
c77173_g1	CCAAT
c147530_g1	CSD
c84557_g1	C3H
c82624_g1	NAC
c85432_g4	mTERF
c81214_g5	C2C2-Dof
c82005_g1	OFP
c83323_g1	C3H
c89338_g3	FAR1
c74776_g2	C3H
c60686_g1	bHLH
c87711_g2	Trihelix
c78294_g1	AP2-EREBP
c89852_g1	GRAS
c80688_g1	C2C2-Dof
c88082_g1	NAC
c86360_g2	TUB
c86590_g2	MYB
c82154_g1	IWS1
c88615_g1	C3H
c84878_g3	C2C2-Dof
c87170_g2	NAC
c75289_g1	WRKY
c85368_g1	TCP
c82407_g2	MYB
c91140_g1	bZIP
c81308_g1	TUB
c118800_g1	C2H2
c88825_g2	SNF2
c79211_g1	WRKY
c81214_g4	C2C2-Dof
c90902_g1	SBP
c90182_g3	HB
c69917_g1	SET
c76389_g1	AP2-EREBP
c86715_g1	SET
c86830_g3	Tify
c91395_g1	TAZ
c85563_g3	TRAF
c83098_g1	Orphans
c88386_g1	PHD
c79465_g1	PLATZ
c81597_g1	bHLH
c84760_g5	ABI3VP1
c91281_g2	SET
c89403_g3	TCP
c82578_g1	SET
c85601_g1	WRKY
c83009_g1	Orphans
c86311_g1	RWP-RK
c84207_g1	ABI3VP1
c88534_g1	CAMTA
c80627_g2	SRS
c74748_g1	HB
c79655_g1	Tify
c88428_g1	Orphans
c79984_g1	mTERF
c67077_g1	mTERF
c53820_g1	Orphans
c79496_g1	FAR1
c62493_g1	Orphans
c78769_g3	CCAAT
c49883_g1	bZIP
c76685_g1	bHLH
c76687_g1	AUX/IAA
c89101_g3	HB
c90552_g2	Orphans
c72520_g2	C3H
c90565_g1	SET
c80297_g3	CCAAT
c57987_g1	ABI3VP1
c91389_g2	GRAS
c87206_g3	ABI3VP1
c76245_g1	mTERF
c83759_g1	bZIP
c90387_g2	Orphans
c89941_g2	SBP
c81214_g3	C2C2-Dof
c80533_g1	AP2-EREBP
c84645_g1	C3H
c86478_g3	C2C2-CO-like
c84742_g3	CCAAT
c79210_g1	Orphans
c81544_g1	C2H2
c68201_g1	TIG
c89790_g2	TCP
c76882_g1	C3H
c80196_g2	mTERF
c76041_g1	SBP
c89371_g1	C2C2-GATA
c90823_g1	C2C2-GATA
c73666_g1	MYB
c90745_g3	Orphans
c83728_g2	GRAS
c87046_g1	C3H
c91096_g1	LOB
c75996_g1	AP2-EREBP
c75938_g1	AP2-EREBP
c87874_g1	HSF
c82469_g1	C2C2-GATA
c75699_g2	CCAAT
c86250_g1	WRKY
c91388_g2	E2F-DP
c85473_g1	Jumonji
c87401_g1	SET
c88922_g1	ABI3VP1
c82991_g2	C2H2
c70436_g1	C3H
c78141_g2	WRKY
c83603_g4	SRS
c81306_g3	MYB
c79357_g2	ARF
c12947_g1	C2H2
c75004_g1	TCP
c87162_g1	AP2-EREBP
c90606_g1	SNF2
c78686_g1	WRKY
c90910_g6	GRAS
c90634_g2	bZIP
c86000_g1	GRAS
c80007_g1	TUB
c76701_g2	HMG
c84576_g1	C3H
c57065_g1	TRAF
c84760_g3	ABI3VP1
c79436_g1	MBF1
c86467_g3	ARR-B
c79701_g2	HB
c88799_g1	FAR1
c88457_g2	C3H
c84770_g1	FAR1
c82251_g3	HSF
c62225_g1	CSD
c79913_g2	NAC
c89432_g5	AUX/IAA
c75289_g2	WRKY
c79006_g2	Alfin-like
c78485_g1	SOH1
c86612_g2	PBF-2-like
c76672_g1	NAC
c60397_g1	MYB
c82245_g1	bHLH
c81119_g1	SET
c75339_g1	zf-HD
c83050_g1	WRKY
c82192_g1	MYB
c90449_g1	TCP
c89661_g6	SET
c91462_g1	Trihelix
c81793_g1	AP2-EREBP
c88486_g1	AP2-EREBP
c80201_g1	WRKY
c87993_g5	SNF2
c85015_g2	AP2-EREBP
c75967_g1	IWS1
c78694_g1	TRAF
c82064_g1	AP2-EREBP
c79198_g1	VOZ
c73699_g1	HB
c90777_g5	SRS
c84128_g1	HB
c90932_g2	RWP-RK
c80701_g1	HB
c80077_g1	PHD
c105500_g1	AP2-EREBP
c85050_g1	MYB
c66810_g1	AP2-EREBP
c76498_g1	NAC
c83544_g2	bZIP
c79713_g4	C2C2-Dof
c18263_g2	bZIP
c81569_g5	MYB
c89946_g1	TRAF
c90733_g3	Trihelix
c87279_g1	PHD
c69780_g1	Alfin-like
c81034_g5	GRAS
c71627_g1	MADS
c73629_g2	MYB
c75504_g1	AP2-EREBP
c84514_g1	C2H2
c76141_g3	CCAAT
c86781_g2	PHD
c56584_g1	C2H2
c89883_g1	Jumonji
c73989_g1	G2-like
c83537_g1	BBR/BPC
c77248_g1	NAC
c85920_g4	Orphans
c78450_g1	bHLH
c65443_g1	AP2-EREBP
c79761_g1	NAC
c84592_g1	MYB
c85528_g2	CPP
c77789_g1	bHLH
c62013_g1	C2C2-GATA
c82574_g2	BES1
c85972_g1	EIL
c79655_g1	Orphans
c88812_g1	mTERF
c79386_g1	bZIP
c91006_g1	DDT
c71685_g1	FAR1
c78828_g4	C2H2
c25064_g1	bZIP
c86751_g1	bHLH
c84932_g1	WRKY
c88402_g1	WRKY
c87997_g1	C3H
c90366_g1	SET
c76290_g2	AP2-EREBP
c87134_g1	Trihelix
c72539_g1	bHLH
c70449_g1	CCAAT
c88418_g2	SNF2
c62921_g1	CCAAT
c81933_g1	C3H
c87989_g4	MYB
c78960_g1	bZIP
c83119_g1	HSF
c90954_g1	GRF
c60878_g1	bZIP
c83603_g6	SRS
c86935_g4	mTERF
c111203_g1	Orphans
c82345_g1	ABI3VP1
c76141_g1	CCAAT
c82145_g2	AUX/IAA
c89682_g9	ABI3VP1
c79433_g3	C3H
c79871_g2	HB
c79105_g1	C2H2
c81750_g4	MYB
c87456_g1	PHD
c91471_g1	HB
c90204_g1	AP2-EREBP
c90816_g1	SNF2
c81434_g1	OFP
c53882_g1	GNAT
c77842_g1	C2H2
c84878_g2	MYB
c79539_g1	PLATZ
c87283_g1	CPP
c84485_g1	NAC
c87443_g3	bZIP
c76805_g2	AP2-EREBP
c86362_g6	MYB
c81823_g1	SET
c88596_g3	Orphans
c87431_g2	ABI3VP1
c90132_g2	NAC
c76428_g1	bZIP
c90061_g1	MYB
c80704_g1	C2H2
c76632_g1	AP2-EREBP
c89717_g1	bHLH
c82445_g1	WRKY
c75951_g1	LOB
c73487_g1	mTERF
c89081_g1	GRAS
c71732_g1	NAC
c49480_g1	HMG
c86960_g3	C2C2-GATA
c81214_g6	C2C2-Dof
c73830_g1	CCAAT
c86982_g6	mTERF
c91479_g2	mTERF
c85221_g3	Coactivator p15
c83985_g1	bZIP
c79906_g2	AP2-EREBP
c93769_g1	LIM
c88790_g1	AP2-EREBP
c79912_g2	FAR1
c82494_g1	Trihelix
c79838_g1	MYB
c80646_g1	AP2-EREBP
c88669_g8	MYB
c82359_g2	FAR1
c88904_g1	AP2-EREBP
c83010_g2	SBP
c66108_g1	AP2-EREBP
c80400_g1	MYB
c83265_g1	C3H
c76368_g1	SET
c70839_g1	bHLH
c90413_g1	bHLH
c76356_g1	LOB
c81976_g1	SBP
c84208_g1	WRKY
c91307_g2	Jumonji
c80040_g2	MYB
c82534_g1	C2H2
c80939_g1	G2-like
c76629_g1	AP2-EREBP
c80586_g1	WRKY
c73798_g1	CCAAT
c86846_g4	G2-like
c89299_g1	ABI3VP1
c78009_g1	MYB
c76725_g1	BES1
c76371_g2	AP2-EREBP
c72441_g1	AUX/IAA
c89170_g3	SET
c78869_g1	MYB
c86599_g5	bZIP
c87239_g1	ABI3VP1
c82876_g1	GRAS
c139313_g1	bHLH
c82179_g2	Orphans
c68469_g1	AP2-EREBP
c86101_g1	SWI/SNF-SWI3
c79228_g1	PHD
c77998_g1	OFP
c85440_g2	NAC
c87782_g1	ABI3VP1
c75883_g1	MED7
c76128_g1	AP2-EREBP
c85535_g1	AUX/IAA
c58659_g1	MADS
c85364_g1	bHLH
c88205_g1	HB
c51941_g1	ARID
c74482_g1	MYB
c86644_g3	TUB
c55892_g1	C3H
c91367_g1	SWI/SNF-BAF60b
c85516_g2	SNF2
c81396_g1	mTERF
c76843_g1	MYB
c77114_g1	MYB
c81445_g1	C3H
c91041_g1	WRKY
c76047_g2	HB
c80297_g2	MYB
c89095_g2	OFP
c67556_g1	C2H2
c84339_g1	Coactivator p15
c67852_g1	ABI3VP1
c80586_g2	WRKY
c66871_g1	PHD
c87217_g1	ABI3VP1
c38334_g1	Orphans
c51252_g2	C2H2
c86701_g1	AP2-EREBP
c78468_g1	mTERF
c87749_g1	ARF
c63120_g1	GNAT
c81883_g1	bHLH
c73181_g1	AP2-EREBP
c79771_g2	AP2-EREBP
c90509_g3	GRF
c89904_g3	bHLH
c87068_g1	MYB
c88957_g3	MYB
c84379_g1	Orphans
c81569_g2	MYB
c74836_g1	C2C2-YABBY
c80652_g1	bZIP
c79114_g6	LOB
c81690_g1	SET
c90457_g2	SET
c66267_g1	bZIP
c83257_g3	MYB
c88219_g1	FHA
c67852_g2	ABI3VP1
c80517_g1	bHLH
c90990_g1	C3H
c90710_g2	BSD
c59838_g1	CCAAT
c89643_g5	HB
c90912_g1	C2H2
c68683_g1	TRAF
c85674_g2	AP2-EREBP
c80688_g3	C2C2-Dof
c83305_g1	G2-like
c82782_g1	C2H2
c78197_g2	CCAAT
c87189_g1	SET
c82110_g1	CCAAT
c79629_g1	NAC
c71534_g1	MADS
c78382_g1	CSD
c92346_g1	Orphans
c77386_g1	E2F-DP
c80811_g3	NAC
c77270_g1	MYB
c81107_g1	bHLH
c117596_g1	C2H2
c82385_g1	SET
c88360_g1	NAC
c78690_g1	bZIP
c87022_g1	C3H
c82032_g1	GRAS
c83993_g1	ABI3VP1
c70595_g1	C2C2-GATA
c49312_g1	ABI3VP1
c79473_g4	GNAT
c83732_g1	AUX/IAA
c85503_g2	C2H2
c85274_g1	HSF
c87821_g3	C2C2-Dof
c90812_g1	HB
c84149_g1	RWP-RK
c73830_g2	CCAAT
c86793_g6	MYB
c89867_g2	Orphans
c86362_g5	MYB
c70233_g1	HMG
c88741_g2	bZIP
c73724_g1	CCAAT
c84185_g1	WRKY
c79541_g1	C2H2
c86195_g1	C3H
c62565_g1	Orphans
c80803_g1	BSD
c76004_g1	ABI3VP1
c75380_g1	bHLH
c79474_g1	mTERF
c78821_g1	GNAT
c81629_g1	WRKY
c66979_g1	Orphans
c51807_g1	C3H
c85461_g1	TAZ
c84608_g1	bHLH
c85139_g3	ABI3VP1
c147444_g1	Orphans
c86409_g3	PLATZ
c82885_g1	C2H2
c111821_g1	MBF1
c90594_g1	mTERF
c71137_g1	CCAAT
c78956_g1	WRKY
c83555_g2	ABI3VP1
c69952_g1	G2-like
c78467_g1	Trihelix
c73963_g1	MYB
c82393_g1	HB
c75601_g1	HB
c61855_g2	FAR1
c71100_g3	bZIP
c91483_g1	mTERF
c88723_g1	ARR-B
c88359_g2	HB
c76823_g2	NAC
c73605_g2	AP2-EREBP
c91150_g2	DDT
c86745_g2	mTERF
c83135_g1	MYB
c89095_g3	G2-like
c84524_g3	C3H
c87110_g3	C2C2-Dof
c78281_g5	ABI3VP1
c77486_g1	bZIP
c85247_g1	C2H2
c72745_g1	MYB
c79296_g1	Orphans
c83453_g1	G2-like
c89398_g2	MYB
c91268_g1	OFP
c90960_g1	SNF2
c74582_g1	G2-like
c87969_g1	GeBP
c74561_g1	bZIP
c77588_g1	LOB
c88678_g2	C2H2
c90396_g1	TAZ
c72140_g1	Jumonji
c50328_g1	bHLH
c85949_g1	C3H
c80645_g1	Orphans
c81152_g1	MYB
c79446_g3	GNAT
c90159_g1	SNF2
c79026_g1	AUX/IAA
c87656_g1	ARID
c84620_g1	AP2-EREBP
c76169_g2	TIG
c87514_g1	MYB
c85579_g1	C2C2-CO-like
c82097_g4	WRKY
c90616_g1	C2H2
c89639_g1	TCP
c81259_g1	NAC
c79595_g1	PHD
c82860_g3	AUX/IAA
c76991_g1	GeBP
c84396_g1	CCAAT
c86643_g2	C2C2-Dof
c91223_g1	MYB
c87307_g2	CCAAT
c79771_g1	AP2-EREBP
c72156_g1	MYB
c78330_g1	MADS
c80627_g1	SRS
c79257_g1	OFP
c78277_g1	C2H2
c84811_g1	ARID
c88449_g2	Jumonji
c82789_g2	bZIP
c80150_g1	AP2-EREBP
c83281_g1	Tify
c90784_g1	Orphans
c86392_g1	PHD
c80814_g1	HSF
c68660_g1	C2C2-Dof
c76632_g5	AP2-EREBP
c84860_g1	C2H2
c87909_g2	bHLH
c81152_g2	MYB
c80754_g1	AP2-EREBP
c82378_g1	WRKY
c78491_g1	TRAF
c79906_g1	AP2-EREBP
c85189_g2	C2C2-GATA
c85432_g6	MYB
c84264_g1	WRKY
c80277_g2	WRKY
c85207_g1	MADS
c83704_g1	MYB
c82465_g3	Trihelix
c90024_g1	FAR1
c83083_g1	AP2-EREBP
c82749_g1	NAC
c23709_g1	GNAT
c91218_g1	FHA
c83488_g1	AP2-EREBP
c87902_g1	AUX/IAA
c40051_g1	MYB
c76849_g1	C2H2
c75570_g1	zf-HD
c91011_g3	zf-HD
c68172_g1	Zn-clus
c73371_g1	SET
c48774_g1	FAR1
c84523_g1	C2H2
c89835_g1	Jumonji
c85897_g1	NAC
c79440_g1	C2H2
c79904_g1	FAR1
c88935_g1	TCP
c85139_g3	MADS
c86328_g2	WRKY
c89333_g1	HB
c85960_g1	WRKY
c83944_g1	MYB
c79462_g1	C3H
c89879_g1	BES1
c71247_g1	Orphans
c88014_g1	Pseudo ARR-B
c152118_g1	TRAF
c89164_g3	Orphans
c83747_g1	AUX/IAA
c77992_g3	MYB
c84963_g1	MYB
c85136_g3	NAC
c89754_g3	PHD
c86868_g2	AUX/IAA
c75699_g1	CCAAT
c81816_g7	HB
c91403_g1	SNF2
c90232_g1	ARR-B
c79733_g1	bHLH
c89022_g1	mTERF
c86191_g1	Jumonji
c90899_g1	C3H
c79360_g1	TRAF
c89776_g1	PHD
c87051_g3	MADS
c62282_g1	CCAAT
c84627_g3	MADS
c87053_g3	zf-HD
c80942_g1	ARID
c83124_g3	GRAS
c89680_g1	MYB
c84917_g2	AP2-EREBP
c67970_g1	Zn-clus
c79437_g1	ARF
c80843_g1	HB
c81545_g1	CCAAT
c90446_g4	NAC
c84078_g1	WRKY
c79013_g1	PLATZ
c90438_g1	SET
c88749_g1	FAR1
c78915_g1	AP2-EREBP
c82860_g4	AUX/IAA
c88911_g1	AP2-EREBP
c89068_g4	SNF2
c8014_g1	HMG
c83217_g1	MYB
c90360_g1	Jumonji
c82125_g3	AP2-EREBP
c88303_g1	RB
c78010_g1	NAC
c103335_g1	C3H
c91261_g1	SNF2
c88205_g3	HB
c90746_g1	PHD
c75221_g1	IWS1
c83829_g4	ABI3VP1
c26666_g1	MYB
c84138_g1	G2-like
c89616_g1	ABI3VP1
c81042_g1	C3H
c71063_g1	C2C2-GATA
c83959_g2	TRAF
c76983_g1	HB
c90383_g1	SNF2
c78055_g1	mTERF
c91244_g1	PHD
c65060_g2	GRAS
c76359_g1	SWI/SNF-BAF60b
c90203_g1	Jumonji
c82097_g9	WRKY
c86745_g1	TRAF
c89636_g1	Orphans
c83009_g1	Tify
c80297_g1	MYB
c86369_g1	GRAS
c85393_g1	FHA
c79611_g1	AP2-EREBP
c73130_g5	CCAAT
c86701_g2	AP2-EREBP
c88766_g1	BES1
c81187_g1	MYB
c87821_g2	C2C2-Dof
c83375_g2	C3H
c148354_g1	ABI3VP1
c90413_g2	bHLH
c88519_g6	BSD
c90161_g1	mTERF
c86390_g1	bHLH
c81299_g1	MYB
c87707_g1	SET
c91122_g2	HB
c90041_g2	OFP
c82050_g7	GeBP
c90057_g1	ARID
c80433_g1	AP2-EREBP
c84561_g1	CSD
c80764_g1	BBR/BPC
c76969_g2	C2H2
c82739_g1	C3H
c53015_g1	bZIP
c89587_g1	SRS
c61472_g1	SET
c81736_g1	SWI/SNF-BAF60b
c73853_g1	AUX/IAA
c78366_g1	WRKY
c90387_g3	Orphans
c84517_g2	HSF
c85464_g2	SBP
c69234_g1	MADS
c57539_g1	MBF1
c88238_g2	mTERF
c77030_g2	MYB
c89008_g2	C2H2
c90426_g3	FAR1
c75797_g1	MYB
c86946_g2	C2C2-GATA
c75558_g1	GNAT
c83667_g1	HMG
c53738_g2	MYB
c85194_g1	AP2-EREBP
c89095_g1	OFP
c73125_g1	LOB
c88557_g2	HMG
c91398_g1	HSF
c84503_g1	RWP-RK
c79490_g1	C3H
c86643_g1	C2C2-Dof
c80075_g1	bHLH
c86451_g1	MYB
c89754_g3	SET
c87287_g1	bZIP
c89816_g1	SBP
c76829_g1	WRKY
c79913_g1	NAC
c89214_g1	PHD
c81026_g2	C2C2-CO-like
c90371_g1	Orphans
c85119_g3	FAR1
geneID	Family
c86986_g1	TRAF
c83923_g2	bHLH
c81904_g1	GRAS
c7238_g1	bZIP
c86297_g1	GRF
c71134_g1	TIG
c79402_g2	Alfin-like
c80005_g1	CCAAT
c85853_g5	TRAF
c80676_g1	SET
c89107_g2	C3H
c82269_g1	bHLH
c80479_g1	SET
c87903_g3	SWI/SNF-BAF60b
c82425_g2	AP2-EREBP
c78059_g1	bZIP
c88946_g1	HMG
c88813_g1	bHLH
c79662_g2	HSF
c83784_g2	WRKY
c89242_g1	SET
c81765_g1	C2H2
c82241_g1	Orphans
c77709_g1	GRF
c78213_g1	HB
c88446_g1	DDT
c74590_g1	NAC
c85461_g1	TRAF
c77391_g1	bHLH
c87900_g1	TRAF
c71989_g1	ABI3VP1
c52684_g1	MADS
c85777_g1	Orphans
c72582_g1	AP2-EREBP
c90713_g1	C3H
c85519_g4	bHLH
c90769_g2	SNF2
c78951_g1	MYB
c87216_g1	mTERF
c87904_g3	GRAS
c71869_g1	AUX/IAA
c81131_g1	GRAS
c79532_g1	CCAAT
c71142_g1	MADS
c73228_g2	HSF
c110266_g1	Orphans
c85264_g1	AP2-EREBP
c83281_g1	Orphans
c77886_g1	MYB
c87278_g2	bHLH
c84456_g1	AP2-EREBP
c76237_g1	MYB
c81787_g3	Orphans
c89379_g1	RWP-RK
c77977_g2	GRF
c79356_g1	MYB
c149142_g1	Orphans
c82765_g1	HB
c85944_g3	SET
c76832_g1	PHD
c90121_g2	Orphans
c88566_g2	RWP-RK
c79248_g1	LOB
c29048_g1	HMG
c79882_g1	bHLH
c74294_g1	MADS
c55994_g1	CCAAT
c84216_g1	TCP
c83603_g8	MADS
c79710_g9	WRKY
c85951_g1	Trihelix
c77317_g1	AP2-EREBP
c81871_g1	NAC
c87711_g1	Trihelix
c84151_g1	GNAT
c70367_g1	MYB
c83351_g2	MYB
c55767_g1	LFY
c84380_g1	SNF2
c89327_g1	bZIP
c76156_g1	Orphans
c64201_g1	MBF1
c79869_g1	Tify
c80089_g1	MYB
c76118_g1	CCAAT
c79478_g1	MYB
c87093_g1	FHA
c88444_g4	C2H2
c82196_g2	bHLH
c91162_g2	SET
c78974_g1	TRAF
c77287_g1	HB
c76295_g1	HB
c52929_g1	CSD
c85691_g1	C3H
c22133_g1	C3H
c87133_g2	CCAAT
c77695_g3	AP2-EREBP
c89900_g2	Jumonji
c73929_g1	zf-HD
c61775_g1	SET
c77706_g1	MYB
c88823_g1	NAC
c71116_g1	C2H2
c80980_g1	Rcd1-like
c75926_g1	AP2-EREBP
c81927_g2	GeBP
c89539_g2	MYB
c86168_g1	HB
c78201_g1	NAC
c75453_g1	C2C2-YABBY
c86122_g1	HSF
c85829_g1	bHLH
c79710_g2	WRKY
c87990_g1	SNF2
c80529_g2	LOB
c82698_g1	C2H2
c69540_g1	Orphans
c83342_g5	G2-like
c138990_g1	bZIP
c89101_g2	HB
c88121_g3	AP2-EREBP
c83138_g1	HSF
c76691_g1	bZIP
c80967_g1	SWI/SNF-BAF60b
c88418_g2	HB
c75128_g1	MYB
c84713_g1	bHLH
c79665_g1	mTERF
c89008_g1	C2H2
c77915_g1	bZIP
c87148_g1	CCAAT
c89567_g2	SNF2
c89272_g2	C2H2
c76967_g2	AP2-EREBP
c117871_g1	HMG
c89662_g1	HB
c80734_g1	C2H2
c90990_g2	AUX/IAA
c86431_g1	G2-like
c65820_g1	CSD
c78351_g1	C2C2-GATA
c85926_g1	bHLH
c89370_g2	GRAS
c155835_g1	C2H2
c84218_g1	GRAS
c71676_g1	AP2-EREBP
c85832_g1	SET
c80712_g1	G2-like
c49305_g1	Orphans
c72897_g1	GNAT
c74803_g1	AP2-EREBP
c68964_g1	C3H
c73911_g1	Coactivator p15
c14645_g1	SET
c83145_g1	TRAF
c74836_g2	C2C2-YABBY
c86388_g1	FAR1
c90235_g1	TRAF
c91249_g2	CCAAT
c88433_g2	HB
c126407_g1	Orphans
c86084_g2	MADS
c77936_g1	MYB
c79683_g3	MADS
c74981_g1	MYB
c76687_g1	ARF
c66022_g1	C2H2
c83296_g1	C2H2
c91220_g2	IWS1
c84857_g2	ARID
c90794_g4	MADS
c70008_g1	Orphans
c83550_g1	G2-like
c80092_g1	HSF
c79784_g1	BSD
c88381_g2	CSD
c77650_g1	HB
c91260_g1	HMG
c85629_g1	bZIP
c86196_g1	LIM
c89682_g10	ABI3VP1
c81440_g2	ABI3VP1
c87997_g2	C3H
c87989_g3	MYB
c79821_g1	Tify
c82518_g2	PHD
c87871_g3	LOB
c68470_g1	NAC
c87762_g4	PBF-2-like
c90448_g1	PHD
c81118_g1	HSF
c90635_g5	C2C2-GATA
c88982_g3	bZIP
c88498_g1	ABI3VP1
c94774_g1	Orphans
c88438_g2	NAC
c76944_g1	OFP
c82678_g1	bHLH
c86389_g2	HB
c82132_g4	HMG
c88168_g1	bHLH
c77103_g1	WRKY
c66579_g1	OFP
c83381_g1	MYB
c78021_g1	HB
c86179_g2	MYB
c87923_g2	HSF
c76197_g1	AP2-EREBP
c85728_g3	HB
c86898_g1	GRF
c90775_g1	C3H
c77012_g2	NAC
c88812_g2	mTERF
c75202_g1	PLATZ
c72083_g1	MYB
c81750_g2	MYB
c65558_g1	ABI3VP1
c87894_g1	zf-HD
c91087_g1	SET
c83721_g1	bHLH
c90380_g3	Orphans
c85029_g1	C2C2-Dof
c87466_g1	SWI/SNF-SWI3
c44867_g1	C3H
c73125_g2	LOB
c89684_g2	C3H
c76359_g4	MYB
c88483_g1	GRAS
c90709_g3	NAC
c87626_g1	HB
c78239_g1	LIM
c75780_g2	AP2-EREBP
c86891_g1	C3H
c80790_g1	GNAT
c84760_g6	ABI3VP1
c76001_g1	BES1
c72102_g1	Orphans
c88349_g2	GNAT
c78114_g1	MYB
c84944_g3	WRKY
c77483_g1	AP2-EREBP
c84718_g1	NAC
c88708_g3	Trihelix
c90049_g2	PHD
c78484_g1	HB
c90342_g2	bHLH
c90652_g1	WRKY
c85878_g2	Orphans
c82429_g1	FAR1
c89005_g1	Orphans
c73780_g3	C2H2
c87293_g1	FAR1
c76746_g2	TRAF
c79794_g5	MYB
c90825_g1	PHD
c83314_g1	bHLH
c90164_g1	SWI/SNF-BAF60b
c85190_g1	LUG
c66865_g1	bZIP
c86968_g3	bHLH
c90496_g1	mTERF
c80965_g1	E2F-DP
c103851_g1	CSD
c83057_g1	SWI/SNF-BAF60b
c60440_g1	ABI3VP1
c80387_g1	WRKY
c62351_g1	bZIP
c82454_g1	SBP
c81790_g1	NAC
c77143_g1	bHLH
c90513_g1	Orphans
c83747_g2	AUX/IAA
c75392_g1	C2H2
c83069_g1	AP2-EREBP
c85326_g1	VOZ
c87424_g1	C3H
c14064_g1	NAC
c77563_g1	TRAF
c86076_g1	MADS
c140300_g1	MADS
c81594_g1	MYB
c90377_g1	LOB
c84417_g1	C3H
c81994_g1	HB
c87870_g2	MYB
c88596_g1	Tify
c85061_g2	MYB
c83007_g1	MYB
c87630_g1	ARR-B
c78380_g1	C2C2-GATA
c85003_g1	G2-like
c81750_g3	MYB
c68462_g1	AP2-EREBP
c79234_g1	MYB
c85853_g3	TRAF
c86529_g3	HB
c90604_g1	TAZ
c89836_g1	Orphans
c77645_g1	BSD
c75594_g1	MADS
c88860_g1	zf-HD
c81936_g1	AP2-EREBP
c91274_g1	bZIP
c79384_g1	MYB
c151305_g1	bHLH
c86674_g1	G2-like
c89112_g2	C3H
c87639_g1	bZIP
c72853_g1	NAC
c77269_g1	C2C2-Dof
c73090_g1	bZIP
c81928_g2	bZIP
c88384_g1	MYB
c80702_g2	NAC
c71622_g1	WRKY
c88884_g1	ARR-B
c76632_g6	AP2-EREBP
c81682_g2	C2H2
c66659_g1	MYB
c79607_g2	CCAAT
c80467_g1	WRKY
c74110_g1	MYB
c85602_g1	TCP
c73773_g1	NAC
c76690_g1	MED6
c91379_g1	HB
c82545_g1	C2H2
c90087_g1	ARF
c89418_g1	ARF
c74039_g1	AUX/IAA
c87853_g1	FAR1
c73605_g1	AP2-EREBP
c89345_g1	mTERF
c85661_g1	Rcd1-like
c78926_g1	ARID
c88952_g1	HB
c148775_g1	TIG
c81569_g3	MYB
c80443_g2	FHA
c79261_g1	S1Fa-like
c67440_g1	Orphans
c80399_g1	TCP
c93247_g1	ABI3VP1
c90709_g2	NAC
c50420_g1	RWP-RK
c83559_g4	Orphans
c86560_g1	HMG
c73130_g1	CCAAT
c88824_g1	C2H2
c88791_g1	HB
c74992_g1	bZIP
c77252_g1	NAC
c88620_g2	SNF2
c51252_g1	C2H2
c90684_g3	MYB
c83728_g1	GRAS
c83206_g2	SWI/SNF-BAF60b
c89769_g5	CCAAT
c81311_g1	bZIP
c77260_g2	C2H2
c87442_g1	AP2-EREBP
c77121_g1	mTERF
c81716_g2	Orphans
c74478_g1	CSD
c90267_g1	Alfin-like
c81167_g2	SWI/SNF-BAF60b
c72161_g1	NAC
c91095_g2	bZIP
c78937_g1	HMG
c84653_g2	G2-like
c70634_g1	LIM
c85431_g2	ARF
c86069_g1	ABI3VP1
c86469_g1	ARID
c71949_g1	MYB
c80153_g1	AP2-EREBP
c76495_g1	AP2-EREBP
c80953_g1	MADS
c71720_g1	SET
c76876_g2	AP2-EREBP
c85432_g3	mTERF
c64923_g2	AP2-EREBP
c84952_g1	TCP
c84015_g1	C2C2-GATA
c90589_g1	PHD
c91182_g1	mTERF
c88281_g1	SWI/SNF-SWI3
c87827_g1	Jumonji
c83512_g1	ARF
c84155_g1	HSF
c82549_g2	SNF2
c89073_g1	MADS
c76425_g1	TCP
c73255_g1	CCAAT
c88825_g1	SNF2
c88804_g1	PHD
c80073_g1	WRKY
c85925_g1	ARF
c81092_g1	LOB
c87508_g1	WRKY
c81638_g1	HSF
c68039_g1	TRAF
c12776_g1	ABI3VP1
c84014_g1	FAR1
c88347_g1	GRAS
c84144_g1	WRKY
c76181_g1	bHLH
c87902_g2	CCAAT
c79556_g1	BSD
c85995_g1	mTERF
c86286_g1	C2C2-Dof
c77086_g1	C3H
c79396_g1	GNAT
c86386_g2	AP2-EREBP
c88994_g2	MADS
c80161_g1	CCAAT
c87559_g2	GNAT
c80739_g1	C2C2-GATA
c88238_g4	mTERF
c88159_g1	C3H
c82829_g4	HB
c89579_g1	HB
c85803_g2	AP2-EREBP
c91481_g1	SET
c81044_g2	HMG
c90301_g4	PHD
c84134_g1	HB
c90298_g1	SNF2
c79790_g2	MYB
c70848_g2	PHD
c90191_g1	SNF2
c77121_g2	mTERF
c81387_g1	ABI3VP1
c79015_g1	FHA
c69536_g1	C3H
c85861_g2	C2C2-GATA
c73452_g1	LOB
c79298_g1	bHLH
c88406_g1	FAR1
c88900_g1	C2C2-CO-like
c87529_g2	LOB
c68621_g1	zf-HD
c83946_g2	Trihelix
c69138_g1	C3H
c75855_g1	MYB
c75342_g1	MYB
c89581_g1	CCAAT
c70018_g1	MADS
c18383_g1	WRKY
c87544_g3	G2-like
c88814_g1	MYB
c89339_g6	MYB
c88704_g2	SET
c81788_g2	bHLH
c83446_g2	GNAT
c85275_g1	GRAS
c81440_g1	bHLH
c76214_g1	C2C2-Dof
c82502_g1	G2-like
c19359_g1	CCAAT
c87687_g1	TRAF
c81280_g1	Orphans
c89585_g4	C2C2-Dof
c86463_g1	WRKY
c83757_g1	bZIP
c83578_g2	AP2-EREBP
c85139_g2	ABI3VP1
c85426_g2	DBP
c75657_g1	SRS
c89375_g1	CPP
c78459_g1	FHA
c84277_g1	E2F-DP
c91031_g4	MYB
c75507_g1	HB
c90703_g2	FAR1
c88592_g1	Jumonji
c88136_g1	C3H
c81303_g1	WRKY
c86371_g1	LOB
c81787_g1	Tify
c80471_g1	C3H
c86383_g1	AUX/IAA
c84353_g1	bHLH
c86038_g1	bHLH
c88318_g1	Trihelix
c80233_g1	Trihelix
c80746_g1	FHA
c73965_g2	GNAT
c85701_g1	HSF
c90134_g1	Sigma70-like
c86989_g1	C3H
c68761_g1	ABI3VP1
c87559_g1	GNAT
c77425_g1	C2H2
c83878_g1	Tify
c77050_g1	ABI3VP1
c88289_g2	ARF
c74886_g2	GNAT
c91025_g1	NAC
c79794_g4	MYB
c75331_g1	ABI3VP1
c81965_g5	C2C2-GATA
c90467_g2	G2-like
c87056_g3	Orphans
c81976_g4	SBP
c81233_g1	MYB
c78094_g1	FAR1
c86566_g1	TRAF
c88400_g1	GNAT
c87061_g3	GNAT
c88868_g1	FHA
c90975_g2	EIL
c86401_g2	DBP
c87077_g1	C3H
c76941_g1	NAC
c88819_g3	SET
c84277_g2	E2F-DP
c69637_g1	MADS
c85399_g1	bZIP
c90298_g4	SNF2
c83512_g2	ABI3VP1
c83837_g1	bHLH
c74640_g1	TRAF
c76502_g1	MYB
c70083_g1	AP2-EREBP
c86247_g2	MADS
c76552_g1	C2H2
c89145_g2	SNF2
c87056_g4	WRKY
c69904_g1	C2H2
c82093_g1	FAR1
c82565_g1	zf-HD
c82069_g1	HB
c87508_g2	WRKY
c90790_g3	ARF
c90833_g4	bHLH
c89571_g3	Orphans
c86916_g1	Orphans
c76359_g5	SWI/SNF-BAF60b
c88212_g1	bHLH
c76915_g1	ABI3VP1
c79370_g1	ABI3VP1
c83141_g1	AUX/IAA
c90441_g1	bZIP
c80757_g1	GRAS
c3003_g1	Orphans
c90961_g2	SNF2
c79687_g1	GRAS
c130784_g1	LIM
c76366_g1	AP2-EREBP
c89674_g3	Orphans
c76291_g2	C2C2-GATA
c91357_g1	ARR-B
c78809_g1	OFP
c74201_g1	OFP
c52993_g1	Orphans
c85431_g1	ARF
c81114_g2	MYB
c73363_g2	LOB
c90346_g1	IWS1
c71638_g2	MADS
c82611_g1	Orphans
c87851_g1	SET
c86755_g1	PLATZ
c84517_g1	HSF
c89672_g1	SNF2
c79026_g2	AUX/IAA
c106762_g1	NAC
c81306_g2	MYB
c64501_g1	TRAF
c78299_g2	WRKY
c79384_g2	MYB
c82630_g1	Tify
c88833_g3	HSF
c76176_g1	NAC
c81115_g1	Trihelix
c81600_g1	TUB
c80780_g1	LOB
c90928_g1	SNF2
c88560_g4	SBP
c88699_g1	BBR/BPC
c82607_g1	SNF2
c83040_g3	C2H2
c91309_g3	FAR1
c80500_g1	WRKY
c91260_g1	Orphans
c58408_g1	Orphans
c86700_g1	Orphans
c77730_g2	AP2-EREBP
c78860_g1	C2C2-YABBY
c84944_g1	WRKY
c86590_g1	PHD
c87217_g2	ABI3VP1
c86069_g1	AUX/IAA
c76632_g7	AP2-EREBP
c81508_g1	C2H2
c81193_g1	bZIP
c80247_g2	LUG
c83227_g1	Trihelix
c75890_g1	LOB
c88771_g1	GRAS
c85476_g1	CPP
c82325_g3	FHA
c89679_g1	MYB
c88625_g1	Orphans
c83257_g1	MYB
c86328_g3	LOB
c82824_g2	SET
c77821_g3	Trihelix
c82830_g1	C2C2-Dof
c90008_g4	C2C2-Dof
c86132_g1	WRKY
c90348_g1	PHD
c86830_g3	Orphans
c68373_g1	AUX/IAA
c127772_g1	Zn-clus
c85510_g1	GRAS
c84010_g1	SET
c78645_g1	LOB
c86972_g2	FAR1
c78838_g1	C3H
c88076_g1	ABI3VP1
c26789_g1	Jumonji
c77176_g1	bZIP
c77232_g2	GNAT
c87839_g1	BSD
c90435_g1	FAR1
c65802_g1	Orphans
c85192_g1	MBF1
c90342_g1	WRKY
c79043_g1	LOB
c91180_g4	NAC
c84665_g3	Trihelix
c81569_g4	MYB
c69313_g1	bHLH
c75495_g1	SBP
c89682_g5	ABI3VP1
c87867_g1	MYB
c81752_g1	HB
c67921_g1	HMG
c91135_g1	ARF
c83349_g1	bHLH
c78004_g1	AP2-EREBP
c57989_g2	GRAS
c79709_g1	C2C2-Dof
c77499_g1	FAR1
c20755_g1	Orphans
c84370_g3	HB
c81043_g1	NAC
c79589_g1	HB
c82202_g1	C2C2-GATA
c72104_g1	Orphans
c88831_g1	mTERF
c75035_g1	ABI3VP1
c79585_g1	PLATZ
c70504_g2	HMG
c79713_g1	C2C2-Dof
c75572_g1	MYB
c81841_g4	bHLH
c108443_g1	MYB
c82897_g1	GRAS
c79443_g1	FAR1
c85861_g3	C2C2-GATA
c77102_g1	C2H2
c77113_g1	GNAT
c86376_g2	Tify
c85464_g1	SBP
c83857_g1	C3H
c39415_g1	bZIP
c82973_g2	OFP
c88668_g1	MYB
c79766_g3	WRKY
c12947_g2	C2H2
c88429_g1	C3H
c77016_g1	C2C2-GATA
c87546_g1	GRAS
c65152_g2	AP2-EREBP
c82003_g1	C2C2-Dof
c62382_g1	AP2-EREBP
c78141_g3	WRKY
c79034_g1	MYB
c70759_g1	Jumonji
c81898_g1	Trihelix
c78906_g2	AP2-EREBP
c90903_g4	CCAAT
c86661_g1	G2-like
c90837_g1	FAR1
c87266_g2	HB
c75893_g1	bHLH
c39520_g1	HB
c89897_g1	C3H
c75209_g1	TRAF
c82818_g1	FAR1
c83426_g3	G2-like
c91215_g1	SET
c90976_g2	PHD
c64502_g1	CCAAT
c86952_g1	C3H
c87451_g1	OFP
c60054_g1	mTERF
c80223_g1	bZIP
c91309_g2	mTERF
c83163_g5	GeBP
c87844_g1	SWI/SNF-BAF60b
c86399_g2	AUX/IAA
c84493_g1	GRAS
c87804_g1	NAC
c71312_g1	CCAAT
c86329_g1	GRAS
c87390_g1	SWI/SNF-BAF60b
c81307_g1	MYB
c85945_g1	Orphans
c89008_g3	C2H2
c87107_g1	DDT
c81927_g1	C2H2
c79794_g6	MYB
c83263_g1	FAR1
c79198_g2	VOZ
c89682_g6	ABI3VP1
c89002_g2	Trihelix
c79190_g1	AP2-EREBP
c90195_g2	SNF2
c78614_g2	AUX/IAA
c73228_g1	HSF
c87443_g2	bZIP
c80894_g2	HMG
c76915_g2	ABI3VP1
c86271_g1	Trihelix
c91400_g1	bHLH
c79132_g1	MYB
c88507_g3	AP2-EREBP
c86471_g1	SNF2
c64295_g1	CCAAT
c70431_g1	MYB
c72651_g1	LOB
c89095_g2	TUB
c84790_g1	Orphans
c138684_g1	GNAT
c80964_g1	HB
c83704_g2	MYB
c90806_g1	SWI/SNF-BAF60b
c90192_g1	LIM
c81687_g1	Trihelix
c84622_g2	TRAF
c73912_g1	Jumonji
c83548_g1	bHLH
c85641_g2	C2H2
c67812_g1	LUG
c77159_g1	ABI3VP1
c75864_g1	ABI3VP1
c85671_g1	MBF1
c91286_g2	Orphans
c78281_g3	ABI3VP1
c77269_g2	C2C2-Dof
c83532_g2	TUB
c81114_g3	MYB
c81970_g1	HB
c78475_g1	bHLH
c70495_g1	LOB
c80338_g6	FHA
c77825_g1	MYB
c76461_g1	NAC
c105061_g1	CSD
c86069_g1	ARF
c84415_g2	AUX/IAA
c81803_g8	FAR1
c78781_g1	AP2-EREBP
c81256_g1	BBR/BPC
c86486_g1	MYB
c79116_g1	AP2-EREBP
c80101_g1	WRKY
c60795_g1	MBF1
c82573_g1	GNAT
c81642_g1	ABI3VP1
c80243_g1	AP2-EREBP
c74236_g1	Jumonji
c85517_g2	NAC
c73095_g1	CCAAT
c66697_g1	AP2-EREBP
c77205_g1	NAC
c90255_g1	HB
c87598_g3	mTERF
c49131_g1	bHLH
c88257_g1	DDT
c7152_g1	C3H
c33966_g1	Orphans
c86433_g3	C3H
c80205_g1	LOB
c84467_g3	AUX/IAA
c88766_g1	AP2-EREBP
c88386_g1	SNF2
c77968_g1	GNAT
c86108_g1	G2-like
c82340_g2	NAC
c83512_g4	ARF
c90446_g3	NAC
c84342_g1	GRAS
c80046_g1	AP2-EREBP
c89853_g1	MYB
c84702_g1	GNAT
c83687_g1	MYB
c84908_g2	zf-HD
c88575_g2	CCAAT
c76718_g1	bHLH
c89203_g1	MYB
c74397_g1	Orphans
c78959_g1	G2-like
c83676_g1	SWI/SNF-SWI3
c86387_g1	TRAF
c71259_g1	OFP
c79759_g2	TCP
c84901_g1	LOB
c82860_g5	AUX/IAA
c76672_g2	NAC
c87651_g2	C2H2
c77449_g1	MYB
c73813_g1	CCAAT
c83734_g1	CCAAT
c85516_g1	SNF2
c85127_g2	MYB
c61344_g1	ABI3VP1
c91482_g1	SWI/SNF-SWI3
c87820_g2	MYB
c81288_g1	SWI/SNF-BAF60b
c78156_g1	WRKY
c87035_g1	AP2-EREBP
c77144_g1	G2-like
c82924_g1	Orphans
c85319_g1	FAR1
c86989_g2	C3H
c87921_g1	MYB
c84093_g1	bHLH
c89164_g2	C3H
c75925_g1	C3H
c89638_g1	LOB
c83455_g1	GRAS
c104802_g1	C2H2
c73888_g1	mTERF
c86120_g1	GNAT
c84394_g1	bHLH
c86783_g1	Trihelix
c90624_g1	PHD
c85905_g3	TCP
c147840_g1	CCAAT
c79566_g4	ABI3VP1
c78226_g1	MYB
c141967_g1	Orphans
c82367_g1	bHLH
c79677_g1	C3H
c90090_g3	C2C2-YABBY
c73195_g1	AUX/IAA
c90962_g1	NAC
c85115_g1	SET
c80815_g1	SBP
c87373_g3	bHLH
c88558_g1	MADS
c75499_g1	LOB
c11584_g1	ABI3VP1
c84760_g2	ABI3VP1
c80670_g1	C2H2
c80894_g1	HMG
c85416_g1	HB
c89984_g2	NAC
c71255_g1	PLATZ
c76679_g1	bHLH
c73529_g1	bZIP
c75776_g2	NAC
c79555_g2	C2C2-YABBY
c83004_g1	TUB
c82513_g1	GRAS
c88150_g1	ABI3VP1
c86696_g1	C2H2
c88238_g5	mTERF
c63791_g1	Orphans
c81928_g1	Orphans
c88784_g1	FAR1
c79683_g1	MADS
c86936_g1	IWS1
c77497_g1	AP2-EREBP
c75998_g1	AUX/IAA
c87686_g2	HB
c75841_g1	Orphans
c84963_g2	MYB
c87543_g1	FAR1
c83257_g2	MYB
c148808_g1	LIM
c81110_g6	bHLH
c82998_g1	bHLH
c9668_g1	MYB
c4099_g1	MADS
c89585_g5	C2C2-Dof
c76031_g1	MADS
c87936_g1	FAR1
c84228_g1	bZIP
c84343_g5	MYB
c80144_g1	SAP
c89607_g1	ABI3VP1
c83081_g1	Orphans
c115970_g1	GNAT
c86536_g1	mTERF
c74601_g1	bHLH
c91379_g1	PHD
c85935_g1	mTERF
c86708_g1	ABI3VP1
c81341_g1	AP2-EREBP
c68485_g1	Orphans
c87412_g1	HB
c79546_g1	MADS
c63094_g1	C3H
c78937_g1	ARID
c86904_g1	PHD
c79093_g2	PLATZ
c78281_g4	ABI3VP1
c86059_g4	CCAAT
c87089_g1	GRAS
c80884_g1	MADS
c83558_g1	AP2-EREBP
c88742_g2	SNF2
c81024_g2	HB
c86286_g3	C2C2-Dof
c73919_g1	MYB
c80942_g5	SET
c82152_g1	C3H
c80271_g2	Trihelix
c85951_g2	LOB
c88977_g1	Sigma70-like
c51740_g1	FHA
c70798_g1	Orphans
c88127_g2	SET
c129053_g1	C2H2
c79011_g1	HB
c623_g1	NAC
c73640_g1	AP2-EREBP
c91226_g1	GNAT
c84370_g5	HB
c80176_g1	SBP
c80742_g1	AP2-EREBP
c82110_g2	CCAAT
c76395_g2	MYB
c66784_g1	GRAS
c77989_g1	bHLH
c86454_g1	SNF2
c76679_g2	bHLH
c86543_g1	GRAS
c86362_g4	MYB
c56130_g1	SNF2
c85849_g1	Trihelix
c91264_g3	SBP
c77485_g1	PHD
c90112_g1	HB
c59473_g2	SBP
c91244_g1	ARID
