# Supplementary material for: Transcriptome Analysis of Two Species of Jute in Response to Polyethylene Glycol (PEG)- induced Drought Stress
Source: Sci Rep. 2017 Nov 29;7:16565. doi: 10.1038/s41598-017-16812-5 (PMC5707433; doi:10.1038/s41598-017-16812-5)
Supplement: Supplementary file 4 — Supplementary file S3 [file 41598_2017_16812_MOESM4_ESM.xlsx]

## Sheet: Sheet1
class	number	gengID
AGC-Pl	4	c52230_g1 c77309_g1* c83172_g1 c84171_g1
AGC_MAST	2	c89819_g1 c90639_g3
AGC_NDR	5	c74827_g1 c81944_g3 c86835_g2 c86835_g3 c89085_g1
AGC_PDK1	1	c81334_g1
AGC_PKA-PKG	2	c62407_g1 c88368_g1
AGC_RSK-2	16	c78555_g1 c79710_g10 c80434_g1 c81441_g1 c81665_g1 c81749_g1 c82995_g1 c82995_g2 c83844_g1 c85032_g1 c85269_g1 c86863_g1 c87800_g3 c87905_g1 c88811_g2* c90228_g1
Aur	2	c76242_g1 c79020_g1
BUB	1	c83590_g1
CAMK_AMPK	4	c63853_g1 c74353_g2 c84627_g1 c84627_g2
CAMK_CAMK1-DCAMKL	3	c137009_g1 c73774_g1 c81725_g2
CAMK_CAMKL-CHK1	20	c73121_g1 c76861_g1 c76861_g2 c77440_g1 c81797_g1 c83669_g1 c83673_g1 c84538_g4 c84538_g5 c84584_g1 c85483_g1 c85483_g2 c85830_g1 c87000_g1 c88116_g2 c88285_g3 c88447_g3 c89401_g1 c90486_g2 c90731_g2
CAMK_CDPK	39	c110846_g1 c137914_g1 c1811_g1 c60558_g1 c76260_g1 c76918_g2 c76918_g6 c78611_g2 c79073_g1 c79073_g2 c79143_g1 c79391_g2 c81482_g2 c82299_g1 c82299_g2 c83207_g3 c84814_g1 c84874_g1 c85086_g1 c85086_g2 c86366_g1 c86608_g1 c86608_g2 c86990_g1 c87383_g1 c87521_g1 c87613_g1 c87613_g2 c87733_g2 c87733_g3 c87745_g1 c88958_g1 c89783_g3 c89798_g1 c89884_g1 c90009_g2 c90548_g2 c91167_g2 c96760_g1
CAMK_OST1L	9	c72425_g1 c76925_g2 c76925_g3 c77582_g1 c81066_g1 c83448_g1 c87297_g4 c89210_g2 c89210_g4
CK1_CK1	10	c135807_g1 c55435_g1 c65504_g2 c80188_g1 c83563_g1 c83563_g2 c85216_g1 c85501_g1 c85501_g2 c91250_g1
CK1_CK1-Pl	5	c80682_g3 c83344_g1 c89050_g1 c90118_g1 c91124_g1
CMGC_CDK-CCRK	1	c80095_g1
CMGC_CDK-CDK7	2	c83802_g1 c83802_g2
CMGC_CDK-CDK8	1	c84756_g1
CMGC_CDK-CRK7-CDK9	15	c74089_g1 c76888_g1 c82115_g1 c82834_g2 c82834_g3 c82895_g3 c85989_g3 c87963_g1 c88073_g1 c88941_g2 c89182_g2 c89200_g1 c89200_g2 c90738_g1 c91260_g2
CMGC_CDK-PITSLRE	4	c62096_g1 c68072_g1 c78608_g1 c91274_g1
CMGC_CDK-Pl	6	c149103_g1 c57706_g1 c75422_g1 c75775_g1 c76909_g1 c78854_g1
CMGC_CDKL-Cr	1	c90648_g1
CMGC_CK2	7	c34250_g1 c73379_g1 c81035_g1 c89484_g1 c89484_g2 c89484_g6 c99539_g1
CMGC_CLK	2	c83748_g3 c87895_g1
CMGC_DYRK-PRP4	3	c78051_g1 c89257_g1 c90660_g1
CMGC_GSK	6	c82324_g1 c82324_g2 c83216_g1 c88401_g2 c89427_g1 c90437_g1
CMGC_GSKL	1	c90068_g1
CMGC_MAPK	13	c58275_g1 c71093_g1 c73213_g1 c73658_g1 c80716_g1 c82526_g2 c82767_g1 c84665_g2 c85662_g1 c86463_g2 c86609_g1 c88410_g4 c89503_g3
CMGC_Pl-Tthe	1	c90044_g1
CMGC_RCK	3	c85238_g1 c85238_g2 c86991_g1
CMGC_SRPK	2	c74680_g1 c84857_g4
Group-Cr-1	1	c117978_g1
Group-Pl-2	1	c86931_g1
Group-Pl-3	2	c85841_g1 c86576_g1
Group-Pl-4	3	c85888_g1 c88583_g3 c91008_g1
IRE1	3	c59591_g1 c88161_g1 c88871_g1
NAK	2	c78574_g1 c83016_g2
NEK	4	c85657_g1 c87049_g1 c88467_g1 c89391_g1
PEK_GCN2	1	c88145_g1
PEK_PEK	5	c13418_g1 c149523_g1 c69763_g1 c87360_g1 c90682_g1
RLK-Pelle_C-LEC	1	c87177_g3
RLK-Pelle_CR4L	10	c80458_g1 c80993_g1 c82650_g1 c84040_g1 c84805_g1 c85505_g1 c85931_g3 c87678_g1 c89074_g1* c90254_g5
RLK-Pelle_CrRLK1L-1	45	c133925_g1 c141623_g1 c48536_g1 c63010_g1 c63010_g2 c66602_g1 c75576_g1 c81598_g1 c81598_g4 c82396_g1 c82396_g2 c82957_g3 c84066_g1 c84515_g1* c84515_g2 c84515_g3 c84566_g1* c84566_g2 c84566_g3 c84731_g3 c85144_g3 c85144_g4 c85144_g5 c85144_g6 c85144_g8 c86137_g2 c86137_g3* c86464_g1 c87037_g1 c87501_g1 c87550_g1 c87947_g3 c87947_g4 c88020_g1 c88709_g2 c89319_g3 c89319_g4 c90173_g1 c90189_g1 c901…
RLK-Pelle_DLSV	93	c61195_g2 c67960_g1 c71805_g1 c72583_g1 c74767_g1 c75471_g1 c75611_g2 c75960_g2 c76418_g4 c76469_g2 c76469_g5 c76472_g1 c76930_g1 c76930_g2 c77348_g1 c77539_g1 c78127_g1 c78257_g1 c78871_g1 c78872_g3 c79208_g1 c79208_g3 c79250_g1 c79250_g3 c80921_g2 c81972_g1 c82444_g1 c82597_g1 c82597_g3 c82597_g4 c82744_g2 c82744_g3 c82968_g1 c83317_g4 c83317_g5 c83317_g7 c83324_g1 c83324_g2 c83324_g4 c83696_g1…
RLK-Pelle_Extensin	6	c76315_g1 c84961_g1 c86063_g1 c87344_g1 c89414_g3 c89991_g2
RLK-Pelle_L-LEC	47	c1457_g1 c14880_g1 c49404_g1 c61295_g1 c66278_g1 c67637_g1 c70901_g1 c72730_g1 c73560_g1 c73560_g2 c78225_g1 c78557_g1 c78557_g2 c78997_g1 c80227_g1 c81492_g1 c81839_g2 c81980_g1 c82122_g2 c82122_g3 c82434_g1 c83156_g2 c83683_g2 c84451_g1* c84451_g2 c84488_g2 c84572_g4 c85014_g2 c85070_g1 c85273_g1 c85285_g1 c85698_g1 c86060_g1 c86484_g3 c86900_g1 c86970_g1 c87768_g1 c88025_g1 c88887_g2 c89107_g1…
RLK-Pelle_LRK10L-2	17	c73168_g1 c80623_g7 c80736_g1 c81650_g1 c81792_g2 c82858_g1 c84509_g1 c85413_g1 c85413_g2 c86254_g2 c86282_g1 c87262_g1 c88129_g2 c89258_g1 c89421_g1 c90254_g7 c91229_g1
RLK-Pelle_LRR-I-1	19	c72272_g1 c74011_g1 c74925_g1 c77145_g1 c77728_g1 c80124_g1 c80571_g1 c82449_g6 c84667_g1 c89347_g1 c89347_g3 c89435_g1 c89986_g1 c90399_g1 c90751_g1 c90873_g1 c91075_g1 c91163_g2 c91163_g3
RLK-Pelle_LRR-I-2	2	c81352_g1 c86162_g1
RLK-Pelle_LRR-II	9	c80478_g2 c81257_g1 c83587_g1 c84032_g3 c85838_g3 c85838_g4 c86941_g1 c88224_g1 c90467_g1
RLK-Pelle_LRR-III	34	c41024_g1 c70353_g1 c71409_g1 c71409_g2 c74291_g1 c76213_g1 c78151_g1 c82615_g1 c82899_g1 c82967_g1 c83236_g1 c83949_g1 c83949_g2 c84586_g1 c84599_g2 c85282_g1 c85486_g1 c85727_g1 c85859_g1 c86171_g1 c86653_g1 c86923_g1 c86971_g1 c87157_g1 c87446_g1 c87783_g4 c88325_g1 c88565_g1 c89009_g1* c89271_g1 c89307_g1 c90338_g3 c90398_g1 c91199_g1
RLK-Pelle_LRR-IV	2	c85938_g1 c90982_g1
RLK-Pelle_LRR-IX	5	c87299_g1 c87588_g1 c88129_g1 c88917_g1 c90013_g1
RLK-Pelle_LRR-V	6	c83024_g1 c84577_g1 c84577_g2 c86695_g2 c87311_g1 c87638_g2
RLK-Pelle_LRR-VI-1	4	c87709_g1 c89569_g1* c90280_g3 c91005_g1
RLK-Pelle_LRR-VI-2	2	c85353_g1 c87068_g2
RLK-Pelle_LRR-VII-1	4	c87229_g1 c87864_g3 c88235_g1 c89862_g1*
RLK-Pelle_LRR-VII-2	2	c89684_g1 c91026_g1
RLK-Pelle_LRR-VII-3	1	c90258_g1
RLK-Pelle_LRR-VIII-1	5	c88539_g1* c89986_g3 c90047_g2 c90824_g1 c90841_g1
RLK-Pelle_LRR-XI-1	53	c127909_g1 c140427_g1 c38127_g1 c60674_g1 c68453_g1 c68905_g2 c72180_g1 c72272_g2 c72601_g1 c75618_g1 c75618_g2 c78113_g1 c78113_g2 c79615_g1 c81566_g1 c84851_g1 c85702_g3 c86790_g1 c86860_g1 c87358_g1 c87542_g1 c87563_g1 c87883_g1 c87883_g2 c88231_g1 c88253_g1 c88253_g2 c88569_g1 c88838_g1 c88840_g1 c88840_g2 c88948_g1* c89149_g1 c89207_g3 c89279_g5 c89428_g1 c89469_g1 c89536_g1 c89590_g1 c89671…
RLK-Pelle_LRR-XI-2	2	c85793_g1 c86754_g2
RLK-Pelle_LRR-XII-1	34	c114677_g1 c61547_g1 c65478_g2 c66243_g1 c71975_g1 c72318_g5 c72446_g1 c74815_g1 c75402_g2 c77482_g1 c77719_g1 c79195_g6 c80428_g2 c80428_g3 c80956_g1 c80956_g4 c83332_g3 c84190_g1 c84972_g2 c84972_g3 c85767_g1 c88278_g3 c88637_g1 c88936_g1 c89062_g1 c89807_g1 c89859_g1 c90619_g7 c90920_g2* c91090_g1 c91170_g1 c91232_g1 c91450_g1 c91456_g2
RLK-Pelle_LRR-XIIIa	4	c82214_g1 c90043_g1 c90043_g2 c90866_g1
RLK-Pelle_LRR-XIIIb	2	c88259_g2 c89521_g2
RLK-Pelle_LRR-XIV	2	c89810_g2 c90400_g1
RLK-Pelle_LRR-XV	5	c74431_g1 c87960_g1 c90573_g1 c90578_g1 c91353_g1
RLK-Pelle_LRR-Xa	3	c83267_g1 c85044_g2 c87831_g2
RLK-Pelle_LRR-Xb-1	10	c74158_g2 c82896_g1 c84791_g4 c85992_g2 c87291_g1 c89318_g1 c89610_g1 c89732_g1 c89765_g1 c90171_g2
RLK-Pelle_LRR-Xb-2	1	c85914_g1
RLK-Pelle_LysM	17	c127217_g1 c38564_g1 c79231_g1 c81942_g1 c83786_g1 c84213_g1 c84344_g1 c84379_g2 c84708_g1 c85609_g1 c86742_g1 c87270_g1 c87716_g3 c88139_g2* c89799_g1 c90279_g3 c90785_g2
RLK-Pelle_PERK-1	7	c75611_g1 c78677_g1 c84791_g1 c84791_g2 c84791_g3 c85469_g2 c85469_g3
RLK-Pelle_PERK-2	7	c83234_g1 c83234_g2 c83234_g3 c88050_g1 c88938_g1 c89990_g1 c90356_g1
RLK-Pelle_RKF3	4	c82415_g1 c82415_g2 c82964_g1 c84040_g2
RLK-Pelle_RLCK-II	1	c84732_g1
RLK-Pelle_RLCK-IV	3	c82875_g1 c87297_g3 c89820_g1
RLK-Pelle_RLCK-IXa	3	c77735_g1 c83433_g1 c85894_g1
RLK-Pelle_RLCK-IXb	6	c75404_g1 c84607_g1 c88681_g1 c89117_g1 c89433_g1 c90590_g1
RLK-Pelle_RLCK-Os	5	c131084_g1 c70049_g1 c78775_g2 c88519_g1 c88519_g5
RLK-Pelle_RLCK-V	9	c79774_g1 c80693_g1 c81212_g1 c82276_g1 c87344_g2 c88004_g1 c89784_g1 c89805_g3 c89805_g5
RLK-Pelle_RLCK-VI	15	c77133_g1 c80979_g3 c81007_g1 c81777_g1 c82322_g1 c83965_g1 c84175_g1 c85816_g1 c86014_g2 c87438_g1 c87510_g1 c87584_g1 c89314_g1 c90399_g2 c90399_g3
RLK-Pelle_RLCK-VIII	2	c79793_g1 c81560_g2
RLK-Pelle_RLCK-VIIa-1	8	c73862_g1 c80603_g1 c80603_g2 c80805_g1 c83346_g2 c84635_g1 c85379_g1 c88795_g1
RLK-Pelle_RLCK-VIIa-2	30	c73675_g1 c75543_g1 c76104_g1 c76233_g2 c77958_g1 c81743_g1 c81751_g1 c82861_g1 c83085_g1 c83115_g1 c83139_g1 c83533_g2 c83533_g3 c83798_g2 c83798_g3 c83811_g1 c84550_g1 c84768_g2 c85521_g1 c85716_g1 c85716_g2 c85716_g4 c85783_g1 c86180_g1 c86326_g1 c87155_g2 c87409_g1 c87665_g2 c87976_g1 c89659_g2
RLK-Pelle_RLCK-X	3	c85955_g1 c86913_g2 c91147_g2
RLK-Pelle_RLCK-XI	4	c83860_g1 c83860_g2 c87913_g1 c88255_g1
RLK-Pelle_RLCK-XII-1	6	c77627_g1 c79331_g2 c81724_g1 c83259_g2 c83653_g1 c88150_g3
RLK-Pelle_RLCK-XII-2	4	c81862_g3 c87665_g1 c89279_g7 c90669_g1
RLK-Pelle_RLCK-XIII	1	c80624_g1
RLK-Pelle_RLCK-XV	3	c73507_g1 c79056_g1 c83202_g1
RLK-Pelle_RLCK-XVI	1	c90039_g1
RLK-Pelle_SD-2b	37	c10946_g1 c26585_g1 c51931_g1 c75849_g1 c75849_g2 c79512_g2 c79552_g1 c80850_g1 c82116_g1 c82660_g2 c82660_g3 c83118_g1 c83118_g2 c83122_g1 c84768_g1 c84772_g1 c85931_g1* c85931_g2 c86484_g2 c86626_g1 c86648_g4* c86648_g5 c87801_g1 c87809_g1 c88186_g1 c88381_g2 c88393_g1 c89152_g1 c89368_g1 c89476_g1 c89738_g2 c90171_g4 c90727_g5 c90754_g1 c91161_g2 c91350_g1 c91350_g2
RLK-Pelle_Singleton	1	c90185_g1
RLK-Pelle_URK-1	1	c90542_g1
RLK-Pelle_URK-3	1	c85119_g2
RLK-Pelle_WAK	18	c71006_g1 c71006_g2 c71006_g4 c78617_g1 c78617_g2 c84717_g1 c85451_g1 c85451_g2 c85959_g1 c86215_g2 c86856_g1 c86856_g2 c86856_g3 c90189_g2 c90189_g3 c90211_g1 c90254_g3 c90254_g6
RLK-Pelle_WAK_LRK10L-1	8	c77123_g1 c82628_g1 c84566_g4 c87037_g2 c87974_g2 c88602_g1 c90022_g1 c90282_g1
SCY1_SCYL1	1	c86614_g1
SCY1_SCYL2	1	c87803_g1
STE_STE11	17	c72293_g1 c76894_g1 c77570_g1* c78332_g1 c78332_g2 c79476_g6 c80793_g1 c83678_g2 c85006_g6* c86773_g1 c87279_g2 c88356_g1 c88373_g1 c88609_g1 c88653_g2 c88967_g1 c91019_g2
STE_STE20-Fray	5	c79482_g1 c85099_g3 c85099_g4 c87632_g2 c88254_g1
STE_STE20-Pl	4	c73796_g2 c75969_g1 c77394_g1 c85172_g1
STE_STE20-YSK	2	c147474_g1 c85449_g1
STE_STE7	7	c111970_g1 c55001_g1 c78535_g1 c78586_g1 c80483_g1 c83321_g1 c86687_g1
TKL-Cr-3	1	c79390_g2
TKL-Cr-4	1	c129705_g1
TKL-Pl-1	3	c83892_g1 c89208_g2 c90595_g1
TKL-Pl-2	1	c89540_g1
TKL-Pl-3	1	c85952_g1
TKL-Pl-4	20	c26948_g1 c78018_g1 c78018_g2 c78018_g3 c78533_g1 c78533_g2 c79090_g3 c79090_g5 c81670_g1 c82180_g1 c82182_g1 c82658_g5 c83648_g2 c84742_g1 c87467_g2 c88320_g1 c88339_g1 c90948_g1 c91000_g2 c91239_g3
TKL-Pl-5	4	c83075_g3 c83984_g2 c87822_g1 c88426_g2
TKL-Pl-6	7	c74765_g1 c77991_g1 c90186_g1 c90267_g2 c90506_g1 c90598_g2 c90598_g3
TKL-Pl-7	1	c90416_g2
TKL_CTR1-DRK-1	1	c90370_g2
TKL_CTR1-DRK-2	6	c1092_g1 c116794_g1 c81400_g1 c86677_g1 c88987_g2 c89490_g2
TKL_Gdt	2	c86484_g4 c87528_g1
TLK	1	c89561_g3
TTK	1	c84126_g1
ULK_Fused	1	c90473_g1
ULK_ULK4	1	c88818_g1
WEE	1	c83245_g1
WNK_NRBP	10	c77575_g1 c80833_g1 c81196_g1 c81420_g1 c84430_g2 c84430_g3 c84771_g3 c85668_g1 c87779_g1 c88617_g1
		note:the '*' represent differential expressed genes
