# Supplementary material for: Transcriptome Analysis of Two Species of Jute in Response to Polyethylene Glycol (PEG)- induced Drought Stress
Source: Sci Rep. 2017 Nov 29;7:16565. doi: 10.1038/s41598-017-16812-5 (PMC5707433; doi:10.1038/s41598-017-16812-5)
Supplement: Supplementary file 5 — Supplementary file S4 [file 41598_2017_16812_MOESM5_ESM.xlsx]

## Sheet: Sheet1
Unigenes	Forward primer	Reverse primer
c84145_g1	TTCATAGGACTCGTCTCT	GGTGTGCTATTCTTCTGA
c88866_g1	GTAGTAGCAGAGCAAGTT	AGTGTTCATCCATCTCAG
c71772_g1	GGAAATCATCAGCATCGTA	AACTTGAACCGTGACATT
c76714_g1	AGAGATGAGAAGTGAGGCAATC	AGCAGCAAGAAACATTAGAAACAA
c75463_g1	AACTTCTCCACTGAATCAC	CGACTTCAAGGTTGCTAA
c79344_g1	GTTGGTAGTAGAATAGTATAAGG	TTACTTCCAGGCTTCAAT
c84145_g1	TTCATAGGACTCGTCTCT	GGTGTGCTATTCTTCTGA
c95316_g1	GGGAGATACGAGTTTATTC	AGAGTGGTTCATTATTGTC
ELF-F	CTTGAGGCTCTTGACCAGAT	AACAGGGACAGTTCCGATAC
